# Supplementary material for: Flora of Ferruginous Outcrops Under Climate Change: A Study in the Cangas of Carajás (Eastern Amazon)
Source: Front Plant Sci. 2021 Sep 7;12:699034. doi: 10.3389/fpls.2021.699034 (PMC8454948; doi:10.3389/fpls.2021.699034)
Supplement: Supplementary file 1 [file Table_1.XLSX]

## Sheet: Planilha1
Table 1. Pollination syndromes and their characteristics (modified from Faegri and van der Pijl 1979 and Rosas-Guerrero et al 2014).
Pollination syndrome	Aperture	Color	Odor strength / type	Shape	Orientation	Size / symmetry	Nectar guide / sexual organ	Reward
Anemophily / wind	diurnal; nocturnal	green whitish	imperceptible	brush	upright	amorpho	absent	absent
Cantharophily / beetles	diurnal; nocturnal	brown; green; white	strong / fruity; musky	dish	horizontal; upright	large / radial	absent/ exposed	food tissue; heat; nectar; pollen
Entomophily / insect*	diurnal; nocturnal	bright colors						nectar; pollen
Phalaenophily / moths	nocturnal	white	moderate; strong / sweet	bell; brush; tube	horizontal; pendent / upright	medium; large; huge / radial	absent/ closed	nectar
Melittophily / bees	diurnal	blue; pink; purple; white; yellow	imperceptible; weak / fresh; sweet	bell; dish; tubo; flag; gullet	horizontal; pendent; upright	small; medium; large / bilateral; radial	absent; present/ closed; exposed	fragrance; nectar; oil; pollen; resin
Ornithophily / hummingbirds	diurnal	orange; pink; red; yellow	imperceptible	brush; tubo; flag; gullet	horizontal; pendent; upright	medium; large / bilateral; radial	absent/ exposed	nectar
Psychophily / buterflies and diurnal moths	diurnal	blue; orange; pink; red; yellow	weak / fresh	bell; brush; tube	horizontal; upright	small; medium; large / radial	absent; present / closed	nectar
Chiropterophily / bats	nocturnal	dark red; green; white	moderate; strong / fruity; musky; sour	bell; brush; dish; gullet	horizontal; pendent; upright; (far ground)	large; huge / bilateral; radial	absent/ exposed	food tissue; nectar; pollen
* The entomophily syndrome is formed by a set of characteristics that characterize flowers attractive to several insects, and it is not possible to determine a particular insect group.
