# Supplementary material for: Flora of Ferruginous Outcrops Under Climate Change: A Study in the Cangas of Carajás (Eastern Amazon)
Source: Front Plant Sci. 2021 Sep 7;12:699034. doi: 10.3389/fpls.2021.699034 (PMC8454948; doi:10.3389/fpls.2021.699034)
Supplement: Supplementary file 2 [file Table_2.XLSX]

## Sheet: occurrence
ID	family	genus	specie	institutionCode	publishingOrgKey (GBIF)	latitude	longitude
1	Fabaceae	Abrus	pulchellus	JBRJ	838537fc-4aeb-4980-8b58-97fbdcd1d91a	-6.34611	-50.415
2	Fabaceae	Abrus	pulchellus	JBRJ	838537fc-4aeb-4980-8b58-97fbdcd1d91a	-6.33389	-50.1625
3	Fabaceae	Abrus	pulchellus	JBRJ	838537fc-4aeb-4980-8b58-97fbdcd1d91a	-6.39944	-50.375
4	Fabaceae	Abrus	pulchellus	JBRJ	838537fc-4aeb-4980-8b58-97fbdcd1d91a	-9.2725	-62.9039
5	Fabaceae	Abrus	pulchellus	JBRJ	838537fc-4aeb-4980-8b58-97fbdcd1d91a	-8.92806	-62.0619
6	Fabaceae	Abrus	pulchellus	NY	ae447c50-b8a8-11d8-92a4-b8a03c50a862	-10.4319	-50.4456
7	Fabaceae	Abrus	pulchellus	NY	ae447c50-b8a8-11d8-92a4-b8a03c50a862	-10.4467	-50.4736
8	Fabaceae	Abrus	pulchellus	MO	90fd6680-349f-11d8-aa2d-b8a03c50a862	-13.6039	-61.5544
9	Fabaceae	Abrus	pulchellus	F	7b8aff00-a9f8-11d8-944b-b8a03c50a862	-11.3333	-67.6667
10	Fabaceae	Abrus	pulchellus	F	7b8aff00-a9f8-11d8-944b-b8a03c50a862	-17.5	-61.5
11	Fabaceae	Abrus	pulchellus	NY	ae447c50-b8a8-11d8-92a4-b8a03c50a862	3.38	-61.45
12	Fabaceae	Abrus	pulchellus	NY	ae447c50-b8a8-11d8-92a4-b8a03c50a862	-9.06667	-63.25
13	Fabaceae	Abrus	pulchellus	NY	ae447c50-b8a8-11d8-92a4-b8a03c50a862	-3.03333	-60.5833
14	Fabaceae	Abrus	pulchellus	NY	ae447c50-b8a8-11d8-92a4-b8a03c50a862	-7.78	-51.12
15	Fabaceae	Abrus	pulchellus	NY	ae447c50-b8a8-11d8-92a4-b8a03c50a862	-5.37206	-49.1183
16	Fabaceae	Abrus	pulchellus	NY	ae447c50-b8a8-11d8-92a4-b8a03c50a862	-7.4917	-63.5633
17	Fabaceae	Abrus	pulchellus	NY	ae447c50-b8a8-11d8-92a4-b8a03c50a862	-5.91667	-50.4333
18	Fabaceae	Abrus	pulchellus	NY	ae447c50-b8a8-11d8-92a4-b8a03c50a862	-1.0919	-57.0369
19	Fabaceae	Abrus	pulchellus	NY	ae447c50-b8a8-11d8-92a4-b8a03c50a862	-3.40581	-57.7542
20	Fabaceae	Abrus	pulchellus	NY	ae447c50-b8a8-11d8-92a4-b8a03c50a862	-3.40581	-57.7542
21	Fabaceae	Abrus	pulchellus	NY	ae447c50-b8a8-11d8-92a4-b8a03c50a862	-1.1222	-57.0072
22	Fabaceae	Abrus	pulchellus	NY	ae447c50-b8a8-11d8-92a4-b8a03c50a862	-15.8381	-52.25
23	Fabaceae	Abrus	pulchellus	NY	ae447c50-b8a8-11d8-92a4-b8a03c50a862	-8.3167	-65.6833
24	Fabaceae	Abrus	pulchellus	NY	ae447c50-b8a8-11d8-92a4-b8a03c50a862	-16.0172	-48.0638
25	Fabaceae	Abrus	pulchellus	NY	ae447c50-b8a8-11d8-92a4-b8a03c50a862	-16.0172	-48.0638
26	Fabaceae	Abrus	pulchellus	NY	ae447c50-b8a8-11d8-92a4-b8a03c50a862	-12.9	-51.87
27	Fabaceae	Abrus	pulchellus	NY	ae447c50-b8a8-11d8-92a4-b8a03c50a862	-12.9	-51.87
28	Fabaceae	Abrus	pulchellus	NY	ae447c50-b8a8-11d8-92a4-b8a03c50a862	-9.77319	-65.2983
29	Fabaceae	Abrus	pulchellus	NY	ae447c50-b8a8-11d8-92a4-b8a03c50a862	-9.63611	-64.9859
30	Fabaceae	Abrus	pulchellus	NY	ae447c50-b8a8-11d8-92a4-b8a03c50a862	3.78541	-61.726
31	Fabaceae	Abrus	pulchellus	NY	ae447c50-b8a8-11d8-92a4-b8a03c50a862	3.78541	-61.726
32	Fabaceae	Abrus	pulchellus	NY	ae447c50-b8a8-11d8-92a4-b8a03c50a862	-12.9455	-51.8249
33	Fabaceae	Abrus	pulchellus	NY	ae447c50-b8a8-11d8-92a4-b8a03c50a862	-13.92	-52.08
34	Fabaceae	Abrus	pulchellus	NY	ae447c50-b8a8-11d8-92a4-b8a03c50a862	-13.92	-52.08
35	Fabaceae	Abrus	pulchellus	NY	ae447c50-b8a8-11d8-92a4-b8a03c50a862	-15.47	-52.18
36	Menispermaceae	Abuta	grandifolia	JBRJ	838537fc-4aeb-4980-8b58-97fbdcd1d91a	-9.315	-62.8314
37	Menispermaceae	Abuta	grandifolia	Instituto de InvestigaciÃ³n de Recursos BiolÃ³gicos Alexander von Humboldt (IAvH)	2a7e3080-28a9-11dd-97cd-b8a03c50a862	0.260556	-72.9233
38	Menispermaceae	Abuta	grandifolia	MO	90fd6680-349f-11d8-aa2d-b8a03c50a862	-14.9333	-63.5333
39	Menispermaceae	Abuta	grandifolia	F	7b8aff00-a9f8-11d8-944b-b8a03c50a862	-12.5	-72.5
40	Menispermaceae	Abuta	grandifolia	NY	ae447c50-b8a8-11d8-92a4-b8a03c50a862	3.37	-61.43
41	Menispermaceae	Abuta	grandifolia	F	7b8aff00-a9f8-11d8-944b-b8a03c50a862	-4	-75
42	Menispermaceae	Abuta	grandifolia	F	7b8aff00-a9f8-11d8-944b-b8a03c50a862	-10.8339	-52.8731
43	Menispermaceae	Abuta	grandifolia	Universidade Federal de Mato Grosso (UFMT)	ea79c3f0-78b4-4614-9c17-b991662bd18d	-11.5889	-55.4872
44	Menispermaceae	Abuta	grandifolia	Jardim BotÃ¢nico de BrasÃ­lia (JBB)	22524448-c309-474f-8f07-d576a021868c	-14.1675	-47.8461
45	Menispermaceae	Abuta	grandifolia	Instituto de InvestigaciÃ³n de Recursos BiolÃ³gicos Alexander von Humboldt (IAvH)	2a7e3080-28a9-11dd-97cd-b8a03c50a862	0.233333	-72.9333
46	Menispermaceae	Abuta	grandifolia	MO	90fd6680-349f-11d8-aa2d-b8a03c50a862	-13.6167	-60.9
47	Menispermaceae	Abuta	grandifolia	USP	76dbcb10-efc5-4d5f-87a5-bcd409fc92c8	-11.3	-55.1333
48	Menispermaceae	Abuta	grandifolia	MO	90fd6680-349f-11d8-aa2d-b8a03c50a862	-4.5	-73.5333
49	Menispermaceae	Abuta	grandifolia	NY	ae447c50-b8a8-11d8-92a4-b8a03c50a862	-12.82	-51.77
50	Menispermaceae	Abuta	grandifolia	NY	ae447c50-b8a8-11d8-92a4-b8a03c50a862	-15.6128	-56.0439
51	Menispermaceae	Abuta	grandifolia	Cenargen	7ef169f9-81f8-46a2-a7f7-240df6a1889c	-6.85028	-47.4753
52	Menispermaceae	Abuta	grandifolia	IAvH	2a7e3080-28a9-11dd-97cd-b8a03c50a862	5.84075	-68.6678
53	Menispermaceae	Abuta	grandifolia	NHMUK	19456090-b49a-11d8-abeb-b8a03c50a862	-0.633333	-76.5167
54	Menispermaceae	Abuta	grandifolia	MO	90fd6680-349f-11d8-aa2d-b8a03c50a862	0.13333	-77.45
55	Menispermaceae	Abuta	grandifolia	Instituto Nacional de Pesquisas da AmazÃ´nia (INPA)	c0d9c91a-0f83-4819-bf7e-bb5e1184eb6b	-11.3	-55.13
56	Menispermaceae	Abuta	grandifolia	MO	90fd6680-349f-11d8-aa2d-b8a03c50a862	-11.0419	-68.7781
57	Menispermaceae	Abuta	grandifolia	MNHN	2cd829bb-b713-433d-99cf-64bef11e5b3e	-12.8167	-51.7667
58	Menispermaceae	Abuta	grandifolia	NY	ae447c50-b8a8-11d8-92a4-b8a03c50a862	-15.6128	-56.0439
59	Menispermaceae	Abuta	grandifolia	Cenargen	7ef169f9-81f8-46a2-a7f7-240df6a1889c	-9.54417	-64.8792
60	Menispermaceae	Abuta	grandifolia	F	7b8aff00-a9f8-11d8-944b-b8a03c50a862	-2.33061	-71.6075
61	Menispermaceae	Abuta	grandifolia	NHMUK	19456090-b49a-11d8-abeb-b8a03c50a862	-0.633333	-76.5167
62	Menispermaceae	Abuta	grandifolia	MO	90fd6680-349f-11d8-aa2d-b8a03c50a862	-3.8	-73.4167
63	Menispermaceae	Abuta	grandifolia	NY	ae447c50-b8a8-11d8-92a4-b8a03c50a862	-2.78	-77.6
64	Menispermaceae	Abuta	grandifolia	NY	ae447c50-b8a8-11d8-92a4-b8a03c50a862	-17.87	-57.53
65	Menispermaceae	Abuta	grandifolia	JBRJ	838537fc-4aeb-4980-8b58-97fbdcd1d91a	-12.8167	-51.7667
66	Menispermaceae	Abuta	grandifolia	NY	ae447c50-b8a8-11d8-92a4-b8a03c50a862	-15.6128	-56.0439
67	Menispermaceae	Abuta	grandifolia		c0d9c91a-0f83-4819-bf7e-bb5e1184eb6b	-2.11231	-59.0127
68	Menispermaceae	Abuta	grandifolia	F	7b8aff00-a9f8-11d8-944b-b8a03c50a862	-2.50586	-72.0478
69	Menispermaceae	Abuta	grandifolia	Instituto AmazÃ³nico de Investigaciones CientÃ­ficas SINCHI	9d77fdeb-100f-4b29-98ad-4effdd824457	2.36667	-72.6608
70	Menispermaceae	Abuta	grandifolia	Instituto AmazÃ³nico de Investigaciones CientÃ­ficas SINCHI	9d77fdeb-100f-4b29-98ad-4effdd824457	0.04166	-72.2647
71	Menispermaceae	Abuta	grandifolia	Instituto Nacional de Pesquisas da AmazÃ´nia (INPA)	c0d9c91a-0f83-4819-bf7e-bb5e1184eb6b	-11.6667	-55.75
72	Menispermaceae	Abuta	grandifolia	MO	90fd6680-349f-11d8-aa2d-b8a03c50a862	-0.41666	-65.5333
73	Menispermaceae	Abuta	grandifolia	NY	ae447c50-b8a8-11d8-92a4-b8a03c50a862	-12.82	-51.77
74	Menispermaceae	Abuta	grandifolia	Herbario AmazÃ³nico Colombiano	9d77fdeb-100f-4b29-98ad-4effdd824457	2.37122	-72.6414
75	Menispermaceae	Abuta	grandifolia		396d5f30-dea9-11db-8ab4-b8a03c50a862	-13.2	-52.5667
76	Menispermaceae	Abuta	grandifolia	UEPA	dbf378dd-b030-4049-bc9c-b5b8643e67cd	-1.82889	-50.6408
77	Menispermaceae	Abuta	grandifolia	Universidad de Antioquia	cccff716-2694-4209-9f9e-2f7a484465a0	-0.668889	-72.1239
78	Menispermaceae	Abuta	grandifolia	Instituto de InvestigaciÃ³n de Recursos BiolÃ³gicos Alexander von Humboldt (IAvH)	2a7e3080-28a9-11dd-97cd-b8a03c50a862	-3.78333	-70.25
79	Menispermaceae	Abuta	grandifolia	NY	ae447c50-b8a8-11d8-92a4-b8a03c50a862	-10.5	-51.5
80	Menispermaceae	Abuta	grandifolia	NY	ae447c50-b8a8-11d8-92a4-b8a03c50a862	-0.42	-65.53
81	Menispermaceae	Abuta	grandifolia	MNHN	2cd829bb-b713-433d-99cf-64bef11e5b3e	-12.8167	-51.7667
82	Menispermaceae	Abuta	grandifolia	UFRGS	04481953-6112-489f-bb8d-9703d787e3ea	-12.4017	-55.6142
83	Menispermaceae	Abuta	grandifolia		396d5f30-dea9-11db-8ab4-b8a03c50a862	5.41667	-54.9667
84	Menispermaceae	Abuta	grandifolia	UDFJC	b8cd2cdb-ee95-409c-b1b8-e09bab4f9a70	2.46222	-72.7547
85	Menispermaceae	Abuta	grandifolia	Instituto AmazÃ³nico de Investigaciones CientÃ­ficas SINCHI	9d77fdeb-100f-4b29-98ad-4effdd824457	-0.66666	-72.095
86	Menispermaceae	Abuta	grandifolia	MO	90fd6680-349f-11d8-aa2d-b8a03c50a862	1.06861	-72.7756
87	Menispermaceae	Abuta	grandifolia	USP	76dbcb10-efc5-4d5f-87a5-bcd409fc92c8	-10.1833	-51.8667
88	Menispermaceae	Abuta	grandifolia	AAU	8e1a97a0-3ca8-11d9-8439-b8a03c50a862	-0.566	-75.45
89	Menispermaceae	Abuta	grandifolia	UnB	e97090cb-7731-41c7-ac24-31a841730654	-12.9	-51.8667
90	Menispermaceae	Abuta	grandifolia		396d5f30-dea9-11db-8ab4-b8a03c50a862	3.36667	-63.45
91	Menispermaceae	Abuta	grandifolia	G	43a26bbf-466a-4335-96cc-01d0656c614a	4.79194	-58.9747
92	Menispermaceae	Abuta	grandifolia	Universidade TecnolÃ³gica Federal do ParanÃ¡ (UTFPR)	042a7696-696b-492b-ad3e-4076807eaeed	-10.9864	-55.7589
93	Menispermaceae	Abuta	grandifolia	Instituto AmazÃ³nico de Investigaciones CientÃ­ficas SINCHI	9d77fdeb-100f-4b29-98ad-4effdd824457	-0.64102	-72.3754
94	Menispermaceae	Abuta	grandifolia	MO	90fd6680-349f-11d8-aa2d-b8a03c50a862	-12.8333	-69.2833
95	Menispermaceae	Abuta	grandifolia	MO	90fd6680-349f-11d8-aa2d-b8a03c50a862	-10	-51
96	Menispermaceae	Abuta	grandifolia	NY	ae447c50-b8a8-11d8-92a4-b8a03c50a862	-2.30659	-58.727
97	Menispermaceae	Abuta	grandifolia	MNHN	2cd829bb-b713-433d-99cf-64bef11e5b3e	-12.9	-51.8667
98	Menispermaceae	Abuta	grandifolia		396d5f30-dea9-11db-8ab4-b8a03c50a862	4.19917	-54.6192
99	Menispermaceae	Abuta	grandifolia		396d5f30-dea9-11db-8ab4-b8a03c50a862	-4.75	-78.5
100	Menispermaceae	Abuta	grandifolia	Universidade TecnolÃ³gica Federal do ParanÃ¡ (UTFPR)	042a7696-696b-492b-ad3e-4076807eaeed	-11.0567	-55.2739
101	Menispermaceae	Abuta	grandifolia	Instituto de InvestigaciÃ³n de Recursos BiolÃ³gicos Alexander von Humboldt (IAvH)	2a7e3080-28a9-11dd-97cd-b8a03c50a862	0.5	-72.6306
102	Menispermaceae	Abuta	grandifolia	MO	90fd6680-349f-11d8-aa2d-b8a03c50a862	-12.8333	-69.2833
103	Menispermaceae	Abuta	grandifolia	Instituto Nacional de Pesquisas da AmazÃ´nia (INPA)	c0d9c91a-0f83-4819-bf7e-bb5e1184eb6b	-10.1833	-51.87
104	Menispermaceae	Abuta	grandifolia	Instituto Nacional de Pesquisas da AmazÃ´nia (INPA)	c0d9c91a-0f83-4819-bf7e-bb5e1184eb6b	-1.65	-59.58
105	Menispermaceae	Abuta	grandifolia	MNHN	2cd829bb-b713-433d-99cf-64bef11e5b3e	-12.9	-51.8667
106	Menispermaceae	Abuta	grandifolia		396d5f30-dea9-11db-8ab4-b8a03c50a862	4.41667	-61.6167
107	Menispermaceae	Abuta	grandifolia		396d5f30-dea9-11db-8ab4-b8a03c50a862	2.97167	-54.5539
108	Menispermaceae	Abuta	grandifolia	Universidade TecnolÃ³gica Federal do ParanÃ¡ (UTFPR)	042a7696-696b-492b-ad3e-4076807eaeed	-10.9597	-55.7686
109	Menispermaceae	Abuta	grandifolia	MO	90fd6680-349f-11d8-aa2d-b8a03c50a862	-1.07916	-77.9414
110	Menispermaceae	Abuta	grandifolia	MO	90fd6680-349f-11d8-aa2d-b8a03c50a862	2.43333	-65.1167
111	Menispermaceae	Abuta	grandifolia	MO	90fd6680-349f-11d8-aa2d-b8a03c50a862	-10.1667	-51.2333
112	Menispermaceae	Abuta	grandifolia	Instituto Nacional de Pesquisas da AmazÃ´nia (INPA)	c0d9c91a-0f83-4819-bf7e-bb5e1184eb6b	-2.01667	-59.25
113	Menispermaceae	Abuta	grandifolia	NY	ae447c50-b8a8-11d8-92a4-b8a03c50a862	-1.44384	-48.4149
114	Menispermaceae	Abuta	grandifolia		396d5f30-dea9-11db-8ab4-b8a03c50a862	2	-51.9583
115	Menispermaceae	Abuta	grandifolia		396d5f30-dea9-11db-8ab4-b8a03c50a862	-0.25	-76.35
116	Menispermaceae	Abuta	grandifolia	Universidade Federal do ParÃ¡ (UFPA)	b28ab834-c560-487d-a58d-87d53da98f1a	-1.05414	-46.7841
117	Menispermaceae	Abuta	grandifolia	US	bc092ff0-02e4-11dc-991f-b8a03c50a862	-1.0792	-77.9414
118	Menispermaceae	Abuta	grandifolia	MO	90fd6680-349f-11d8-aa2d-b8a03c50a862	-3.33333	-72.9167
119	Menispermaceae	Abuta	grandifolia	MO	90fd6680-349f-11d8-aa2d-b8a03c50a862	-1.11666	-77.6
120	Menispermaceae	Abuta	grandifolia	NY	ae447c50-b8a8-11d8-92a4-b8a03c50a862	-2.30659	-58.727
121	Menispermaceae	Abuta	grandifolia	NY	ae447c50-b8a8-11d8-92a4-b8a03c50a862	-12.9	-51.87
122	Menispermaceae	Abuta	grandifolia		396d5f30-dea9-11db-8ab4-b8a03c50a862	3.16667	-58.6667
123	Menispermaceae	Abuta	grandifolia	UnB	e97090cb-7731-41c7-ac24-31a841730654	-14.4556	-51.7187
124	Menispermaceae	Abuta	grandifolia	Universidade Federal do ParÃ¡ (UFPA)	b28ab834-c560-487d-a58d-87d53da98f1a	-1.05414	-46.7841
125	Menispermaceae	Abuta	grandifolia	Instituto AmazÃ³nico de Investigaciones CientÃ­ficas SINCHI	9d77fdeb-100f-4b29-98ad-4effdd824457	-2.50978	-70.0786
126	Menispermaceae	Abuta	grandifolia	MO	90fd6680-349f-11d8-aa2d-b8a03c50a862	-3.33333	-72.9167
127	Menispermaceae	Abuta	grandifolia	MO	90fd6680-349f-11d8-aa2d-b8a03c50a862	4.41666	-61.6167
128	Menispermaceae	Abuta	grandifolia	MO	90fd6680-349f-11d8-aa2d-b8a03c50a862	-0.56666	-75.45
129	Menispermaceae	Abuta	grandifolia	NY	ae447c50-b8a8-11d8-92a4-b8a03c50a862	-12.9	-51.87
130	Menispermaceae	Abuta	grandifolia	Herbario AmazÃ³nico Colombiano	9d77fdeb-100f-4b29-98ad-4effdd824457	3.63333	-67.8833
131	Menispermaceae	Abuta	grandifolia		396d5f30-dea9-11db-8ab4-b8a03c50a862	-15.7833	-62.9167
132	Menispermaceae	Abuta	grandifolia	Universidade Federal do ParÃ¡ (UFPA)	b28ab834-c560-487d-a58d-87d53da98f1a	-1.05422	-46.7832
133	Menispermaceae	Abuta	grandifolia	JBRJ	838537fc-4aeb-4980-8b58-97fbdcd1d91a	-10.4319	-50.4456
134	Menispermaceae	Abuta	grandifolia	Instituto de InvestigaciÃ³n de Recursos BiolÃ³gicos Alexander von Humboldt (IAvH)	2a7e3080-28a9-11dd-97cd-b8a03c50a862	-3.78333	-70.25
135	Menispermaceae	Abuta	grandifolia	MO	90fd6680-349f-11d8-aa2d-b8a03c50a862	-1.11666	-77.6
136	Menispermaceae	Abuta	grandifolia	MO	90fd6680-349f-11d8-aa2d-b8a03c50a862	-12.8667	-60.2
137	Menispermaceae	Abuta	grandifolia	UnB	e97090cb-7731-41c7-ac24-31a841730654	-12.8167	-51.7667
138	Menispermaceae	Abuta	grandifolia		396d5f30-dea9-11db-8ab4-b8a03c50a862	-12.8167	-51.7667
139	Menispermaceae	Abuta	grandifolia	MO	90fd6680-349f-11d8-aa2d-b8a03c50a862	-14.0823	-67.8011
140	Menispermaceae	Abuta	grandifolia	Instituto AmazÃ³nico de Investigaciones CientÃ­ficas SINCHI	9d77fdeb-100f-4b29-98ad-4effdd824457	-2.91139	-69.7678
141	Menispermaceae	Abuta	grandifolia	NY	ae447c50-b8a8-11d8-92a4-b8a03c50a862	3.62	-53.2
142	Menispermaceae	Abuta	grandifolia	NY	ae447c50-b8a8-11d8-92a4-b8a03c50a862	-10.17	-51.23
143	Menispermaceae	Abuta	grandifolia	MO	90fd6680-349f-11d8-aa2d-b8a03c50a862	-11.9	-71.3667
144	Menispermaceae	Abuta	grandifolia	NY	ae447c50-b8a8-11d8-92a4-b8a03c50a862	-12.9	-51.87
145	Menispermaceae	Abuta	grandifolia	Herbario AmazÃ³nico Colombiano	9d77fdeb-100f-4b29-98ad-4effdd824457	2.88717	-73.3658
146	Menispermaceae	Abuta	grandifolia	UNEMAT	e7132376-4a7e-458a-be08-946850a2beac	-11.1076	-55.3079
147	Menispermaceae	Abuta	grandifolia	NY	ae447c50-b8a8-11d8-92a4-b8a03c50a862	-10.4319	-50.4456
148	Menispermaceae	Abuta	grandifolia	MO	90fd6680-349f-11d8-aa2d-b8a03c50a862	-3.78333	-70.2833
149	Menispermaceae	Abuta	grandifolia	Instituto Nacional de Pesquisas da AmazÃ´nia (INPA)	c0d9c91a-0f83-4819-bf7e-bb5e1184eb6b	-10.1667	-51.23
150	Menispermaceae	Abuta	grandifolia	Instituto Nacional de Pesquisas da AmazÃ´nia (INPA)	c0d9c91a-0f83-4819-bf7e-bb5e1184eb6b	-12.8667	-60.2
151	Menispermaceae	Abuta	grandifolia	MO	90fd6680-349f-11d8-aa2d-b8a03c50a862	-12.9	-51.8667
152	Menispermaceae	Abuta	grandifolia	UnB	e97090cb-7731-41c7-ac24-31a841730654	-15.7167	-51.85
153	Menispermaceae	Abuta	grandifolia	JBRJ	838537fc-4aeb-4980-8b58-97fbdcd1d91a	2.54806	-60.7861
154	Menispermaceae	Abuta	grandifolia	MO	90fd6680-349f-11d8-aa2d-b8a03c50a862	-1.14222	-77.5914
155	Menispermaceae	Abuta	grandifolia	Universidad de Antioquia	cccff716-2694-4209-9f9e-2f7a484465a0	-0.64901	-72.3568
156	Menispermaceae	Abuta	grandifolia	MO	90fd6680-349f-11d8-aa2d-b8a03c50a862	-1	-77.5
157	Menispermaceae	Abuta	grandifolia	MO	90fd6680-349f-11d8-aa2d-b8a03c50a862	-11.8881	-71.4078
158	Menispermaceae	Abuta	grandifolia	MNHN	2cd829bb-b713-433d-99cf-64bef11e5b3e	-12.9	-51.8667
159	Menispermaceae	Abuta	grandifolia		396d5f30-dea9-11db-8ab4-b8a03c50a862	-1.63333	-75.9667
160	Menispermaceae	Abuta	grandifolia	FundaÃ§Ã£o Universidade Federal de Mato Grosso do Sul (UFMS)	658207e3-b01f-4007-b14d-64b13022cd5a	-20.4563	-55.4867
161	Menispermaceae	Abuta	grandifolia	US	bc092ff0-02e4-11dc-991f-b8a03c50a862	3.16	-58.66
162	Menispermaceae	Abuta	grandifolia	MO	90fd6680-349f-11d8-aa2d-b8a03c50a862	-12.4833	-69.05
163	Menispermaceae	Abuta	grandifolia	AAU	8e1a97a0-3ca8-11d9-8439-b8a03c50a862	-0.516	-76.383
164	Menispermaceae	Abuta	grandifolia	MO	90fd6680-349f-11d8-aa2d-b8a03c50a862	-3.91667	-77.7
165	Menispermaceae	Abuta	grandifolia	AAU	8e1a97a0-3ca8-11d9-8439-b8a03c50a862	-0.7	-77.166
166	Menispermaceae	Abuta	grandifolia		396d5f30-dea9-11db-8ab4-b8a03c50a862	-13.55	-61.0083
167	Menispermaceae	Abuta	grandifolia	Instituto Nacional de Pesquisas da AmazÃ´nia (INPA)	c0d9c91a-0f83-4819-bf7e-bb5e1184eb6b	-5.22972	-56.93
168	Menispermaceae	Abuta	grandifolia	MO	90fd6680-349f-11d8-aa2d-b8a03c50a862	-13.65	-60.8
169	Menispermaceae	Abuta	grandifolia	MO	90fd6680-349f-11d8-aa2d-b8a03c50a862	-3.78333	-70.25
170	Menispermaceae	Abuta	grandifolia	NY	ae447c50-b8a8-11d8-92a4-b8a03c50a862	-1.0838	-57.0516
171	Menispermaceae	Abuta	grandifolia	MO	90fd6680-349f-11d8-aa2d-b8a03c50a862	-3.83333	-77.6667
172	Menispermaceae	Abuta	grandifolia	NY	ae447c50-b8a8-11d8-92a4-b8a03c50a862	-9.26008	-64.4324
173	Menispermaceae	Abuta	grandifolia		396d5f30-dea9-11db-8ab4-b8a03c50a862	-9.55	-65.1
174	Menispermaceae	Abuta	grandifolia	Instituto AmazÃ³nico de Investigaciones CientÃ­ficas SINCHI	9d77fdeb-100f-4b29-98ad-4effdd824457	2.37122	-72.6414
175	Menispermaceae	Abuta	grandifolia	US	bc092ff0-02e4-11dc-991f-b8a03c50a862	3.95	-67.02
176	Menispermaceae	Abuta	grandifolia	MO	90fd6680-349f-11d8-aa2d-b8a03c50a862	-3.78333	-70.25
177	Menispermaceae	Abuta	grandifolia	MO	90fd6680-349f-11d8-aa2d-b8a03c50a862	-2.91667	-76.25
178	Menispermaceae	Abuta	grandifolia	MO	90fd6680-349f-11d8-aa2d-b8a03c50a862	-3.83333	-77.6667
179	Menispermaceae	Abuta	grandifolia	MO	90fd6680-349f-11d8-aa2d-b8a03c50a862	-0.7	-77.1667
180	Menispermaceae	Abuta	grandifolia	Herbario AmazÃ³nico Colombiano	9d77fdeb-100f-4b29-98ad-4effdd824457	2.1231	-74.1425
181	Menispermaceae	Abuta	grandifolia	Instituto AmazÃ³nico de Investigaciones CientÃ­ficas SINCHI	9d77fdeb-100f-4b29-98ad-4effdd824457	2.37122	-72.6414
182	Menispermaceae	Abuta	grandifolia	IF	52603cfd-d564-4e89-a466-5e71813677be	-13.1808	-53.2594
183	Menispermaceae	Abuta	grandifolia	Instituto de InvestigaciÃ³n de Recursos BiolÃ³gicos Alexander von Humboldt (IAvH)	2a7e3080-28a9-11dd-97cd-b8a03c50a862	-3.78333	-70.25
184	Menispermaceae	Abuta	grandifolia	MO	90fd6680-349f-11d8-aa2d-b8a03c50a862	-3.25	-75.8333
185	Menispermaceae	Abuta	grandifolia	MO	90fd6680-349f-11d8-aa2d-b8a03c50a862	-3.83333	-77.6667
186	Menispermaceae	Abuta	grandifolia	NY	ae447c50-b8a8-11d8-92a4-b8a03c50a862	-10.0995	-67.4365
187	Menispermaceae	Abuta	grandifolia	PUJ	9d77fdeb-100f-4b29-98ad-4effdd824457	2.90302	-68.6374
188	Menispermaceae	Abuta	grandifolia	Instituto Nacional de Pesquisas da AmazÃ´nia (INPA)	c0d9c91a-0f83-4819-bf7e-bb5e1184eb6b	-6.10889	-57.61
189	Menispermaceae	Abuta	grandifolia	MO	90fd6680-349f-11d8-aa2d-b8a03c50a862	3.95861	-67.0294
190	Menispermaceae	Abuta	grandifolia	MO	90fd6680-349f-11d8-aa2d-b8a03c50a862	-3.33333	-72.9167
191	Menispermaceae	Abuta	grandifolia	MO	90fd6680-349f-11d8-aa2d-b8a03c50a862	-12.8167	-69.3
192	Menispermaceae	Abuta	grandifolia	MO	90fd6680-349f-11d8-aa2d-b8a03c50a862	-3.83333	-77.6667
193	Menispermaceae	Abuta	grandifolia	NY	ae447c50-b8a8-11d8-92a4-b8a03c50a862	-10.0995	-67.4365
194	Menispermaceae	Abuta	grandifolia		396d5f30-dea9-11db-8ab4-b8a03c50a862	-7.58333	-57.5167
195	Menispermaceae	Abuta	grandifolia	FundaÃ§Ã£o Universidade Federal de Mato Grosso do Sul (UFMS)	658207e3-b01f-4007-b14d-64b13022cd5a	-19.7447	-55.2642
196	Menispermaceae	Abuta	grandifolia	UNICAMP	d073b448-6b80-4364-8c38-18d08b88797f	-13.1	-53.15
197	Menispermaceae	Abuta	grandifolia	MO	90fd6680-349f-11d8-aa2d-b8a03c50a862	-3.78333	-70.25
198	Menispermaceae	Abuta	grandifolia	MO	90fd6680-349f-11d8-aa2d-b8a03c50a862	2.75	-65.2
199	Menispermaceae	Abuta	grandifolia	MO	90fd6680-349f-11d8-aa2d-b8a03c50a862	-3.83333	-77.6667
200	Menispermaceae	Abuta	grandifolia	NY	ae447c50-b8a8-11d8-92a4-b8a03c50a862	-9.1	-68.62
201	Menispermaceae	Abuta	grandifolia	Cenargen	7ef169f9-81f8-46a2-a7f7-240df6a1889c	-8.30333	-47.6322
202	Menispermaceae	Abuta	grandifolia	UNEMAT	e7132376-4a7e-458a-be08-946850a2beac	-9.88553	-55.9969
203	Menispermaceae	Abuta	grandifolia	Instituto AmazÃ³nico de Investigaciones CientÃ­ficas SINCHI	9d77fdeb-100f-4b29-98ad-4effdd824457	1.41778	-75.5103
204	Menispermaceae	Abuta	grandifolia	US	bc092ff0-02e4-11dc-991f-b8a03c50a862	4.47	-53.28
205	Menispermaceae	Abuta	grandifolia	AAU	8e1a97a0-3ca8-11d9-8439-b8a03c50a862	-0.516	-76.383
206	Menispermaceae	Abuta	grandifolia	NY	ae447c50-b8a8-11d8-92a4-b8a03c50a862	-10.9794	-63.7693
207	Menispermaceae	Abuta	grandifolia	MO	90fd6680-349f-11d8-aa2d-b8a03c50a862	-12.8167	-51.7667
208	Menispermaceae	Abuta	grandifolia	G	43a26bbf-466a-4335-96cc-01d0656c614a	-10.7731	-53.0897
209	Menispermaceae	Abuta	grandifolia	MO	90fd6680-349f-11d8-aa2d-b8a03c50a862	-4.88917	-73.6494
210	Menispermaceae	Abuta	grandifolia	MO	90fd6680-349f-11d8-aa2d-b8a03c50a862	-1.38333	-77.4167
211	Menispermaceae	Abuta	grandifolia	Instituto de InvestigaciÃ³n de Recursos BiolÃ³gicos Alexander von Humboldt (IAvH)	2a7e3080-28a9-11dd-97cd-b8a03c50a862	-3.78333	-70.25
212	Menispermaceae	Abuta	grandifolia	Instituto AmazÃ³nico de Investigaciones CientÃ­ficas SINCHI	9d77fdeb-100f-4b29-98ad-4effdd824457	-1.10617	-71.1
213	Menispermaceae	Abuta	grandifolia	NY	ae447c50-b8a8-11d8-92a4-b8a03c50a862	-10.9794	-63.7693
214	Menispermaceae	Abuta	grandifolia	NY	ae447c50-b8a8-11d8-92a4-b8a03c50a862	-12.82	-51.77
215	Menispermaceae	Abuta	grandifolia	Herbario AmazÃ³nico Colombiano	9d77fdeb-100f-4b29-98ad-4effdd824457	2.45417	-72.6336
216	Menispermaceae	Abuta	grandifolia	Jardim BotÃ¢nico de BrasÃ­lia (JBB)	22524448-c309-474f-8f07-d576a021868c	-13.7486	-48.3289
217	Menispermaceae	Abuta	grandifolia	MO	90fd6680-349f-11d8-aa2d-b8a03c50a862	-0.975317	-76.2229
218	Menispermaceae	Abuta	grandifolia	US	bc092ff0-02e4-11dc-991f-b8a03c50a862	4.06	-53.16
219	Menispermaceae	Abuta	grandifolia	MO	90fd6680-349f-11d8-aa2d-b8a03c50a862	-3.86666	-73.5
220	Menispermaceae	Abuta	grandifolia	MO	90fd6680-349f-11d8-aa2d-b8a03c50a862	-1	-74.3333
221	Menispermaceae	Abuta	grandifolia	NY	ae447c50-b8a8-11d8-92a4-b8a03c50a862	-12.82	-51.77
222	Menispermaceae	Abuta	grandifolia		396d5f30-dea9-11db-8ab4-b8a03c50a862	-7.5	-70.25
223	Menispermaceae	Abuta	grandifolia	UNEMAT	e7132376-4a7e-458a-be08-946850a2beac	-9.34861	-56.7772
224	Menispermaceae	Abuta	grandifolia	MO	90fd6680-349f-11d8-aa2d-b8a03c50a862	-0.604933	-76.4579
225	Menispermaceae	Abuta	grandifolia	MO	90fd6680-349f-11d8-aa2d-b8a03c50a862	-4.16666	-73.5
226	Menispermaceae	Abuta	grandifolia	F	7b8aff00-a9f8-11d8-944b-b8a03c50a862	-4	-75
227	Menispermaceae	Abuta	grandifolia	MO	90fd6680-349f-11d8-aa2d-b8a03c50a862	-0.116667	-75.25
228	Menispermaceae	Abuta	grandifolia	MNHN	2cd829bb-b713-433d-99cf-64bef11e5b3e	-12.8167	-51.7667
229	Menispermaceae	Abuta	grandifolia		396d5f30-dea9-11db-8ab4-b8a03c50a862	-4.9	-73.6167
230	Menispermaceae	Abuta	grandifolia	UNEMAT	e7132376-4a7e-458a-be08-946850a2beac	-9.87722	-56.0911
231	Menispermaceae	Abuta	grandifolia	Instituto AmazÃ³nico de Investigaciones CientÃ­ficas SINCHI	9d77fdeb-100f-4b29-98ad-4effdd824457	3.63333	-67.8833
232	Menispermaceae	Abuta	grandifolia	MO	90fd6680-349f-11d8-aa2d-b8a03c50a862	-14.7333	-62.7833
233	Menispermaceae	Abuta	grandifolia	MO	90fd6680-349f-11d8-aa2d-b8a03c50a862	-0.51666	-76.3833
234	Menispermaceae	Abuta	grandifolia	MO	90fd6680-349f-11d8-aa2d-b8a03c50a862	-0.11666	-75.25
235	Menispermaceae	Abuta	grandifolia	Instituto Nacional de Pesquisas da AmazÃ´nia (INPA)	c0d9c91a-0f83-4819-bf7e-bb5e1184eb6b	-9.55	-65.1
236	Menispermaceae	Abuta	grandifolia		396d5f30-dea9-11db-8ab4-b8a03c50a862	-7.58333	-57.5167
237	Menispermaceae	Abuta	grandifolia	UNEMAT	e7132376-4a7e-458a-be08-946850a2beac	-9.34167	-56.7953
238	Menispermaceae	Abuta	grandifolia	NY	ae447c50-b8a8-11d8-92a4-b8a03c50a862	-10.9853	-69.0231
239	Menispermaceae	Abuta	grandifolia	MO	90fd6680-349f-11d8-aa2d-b8a03c50a862	-14.6333	-62.6167
240	Menispermaceae	Abuta	grandifolia	MO	90fd6680-349f-11d8-aa2d-b8a03c50a862	-0.51666	-76.3833
241	Menispermaceae	Abuta	grandifolia	NY	ae447c50-b8a8-11d8-92a4-b8a03c50a862	-1.69426	-56.449
242	Menispermaceae	Abuta	grandifolia	NY	ae447c50-b8a8-11d8-92a4-b8a03c50a862	-9.55	-65.1
243	Menispermaceae	Abuta	grandifolia	Herbario AmazÃ³nico Colombiano	9d77fdeb-100f-4b29-98ad-4effdd824457	2.60167	-71.1439
244	Menispermaceae	Abuta	grandifolia	JBRJ	838537fc-4aeb-4980-8b58-97fbdcd1d91a	-2.14	-59.9828
245	Menispermaceae	Abuta	grandifolia	MO	90fd6680-349f-11d8-aa2d-b8a03c50a862	-0.03333	-77.1833
246	Menispermaceae	Abuta	grandifolia	F	7b8aff00-a9f8-11d8-944b-b8a03c50a862	-17.5	-61.5
247	Menispermaceae	Abuta	grandifolia	Instituto Nacional de Pesquisas da AmazÃ´nia (INPA)	c0d9c91a-0f83-4819-bf7e-bb5e1184eb6b	-7	-45.43
248	Menispermaceae	Abuta	grandifolia	NY	ae447c50-b8a8-11d8-92a4-b8a03c50a862	-8	-52
249	Menispermaceae	Abuta	grandifolia	NY	ae447c50-b8a8-11d8-92a4-b8a03c50a862	-12.82	-51.77
250	Menispermaceae	Abuta	grandifolia	Cenargen	7ef169f9-81f8-46a2-a7f7-240df6a1889c	-6.70583	-47.7128
251	Menispermaceae	Abuta	grandifolia	UNEMAT	e7132376-4a7e-458a-be08-946850a2beac	-9.35722	-56.7811
252	Menispermaceae	Abuta	grandifolia	MO	90fd6680-349f-11d8-aa2d-b8a03c50a862	3.63333	-67.8833
253	Menispermaceae	Abuta	grandifolia	MO	90fd6680-349f-11d8-aa2d-b8a03c50a862	-4.13333	-72.9167
254	Menispermaceae	Abuta	grandifolia	JBRJ	838537fc-4aeb-4980-8b58-97fbdcd1d91a	-7	-45.4333
255	Menispermaceae	Abuta	grandifolia	MO	90fd6680-349f-11d8-aa2d-b8a03c50a862	6.98333	-62.9833
256	Menispermaceae	Abuta	grandifolia	Instituto Nacional de Pesquisas da AmazÃ´nia (INPA)	c0d9c91a-0f83-4819-bf7e-bb5e1184eb6b	-2.88333	-59.97
257	Menispermaceae	Abuta	grandifolia	G	43a26bbf-466a-4335-96cc-01d0656c614a	-10.7731	-53.0897
258	Menispermaceae	Abuta	grandifolia	UNEMAT	e7132376-4a7e-458a-be08-946850a2beac	-9.35694	-56.7808
259	Menispermaceae	Abuta	grandifolia	MO	90fd6680-349f-11d8-aa2d-b8a03c50a862	-1.02125	-76.1893
260	Menispermaceae	Abuta	grandifolia	MO	90fd6680-349f-11d8-aa2d-b8a03c50a862	-14.6333	-62.6167
261	Menispermaceae	Abuta	grandifolia	NY	ae447c50-b8a8-11d8-92a4-b8a03c50a862	-4.5	-46.5
262	Menispermaceae	Abuta	grandifolia	MO	90fd6680-349f-11d8-aa2d-b8a03c50a862	6.98333	-62.9833
263	Menispermaceae	Abuta	grandifolia	NY	ae447c50-b8a8-11d8-92a4-b8a03c50a862	-2.95487	-59.9282
264	Menispermaceae	Abuta	grandifolia	G	43a26bbf-466a-4335-96cc-01d0656c614a	-15.8119	-49.5697
265	Menispermaceae	Abuta	grandifolia	JBRJ	838537fc-4aeb-4980-8b58-97fbdcd1d91a	-13.7486	-42.3289
266	Menispermaceae	Abuta	grandifolia	MO	90fd6680-349f-11d8-aa2d-b8a03c50a862	2.81861	-54.9656
267	Menispermaceae	Abuta	grandifolia	NY	ae447c50-b8a8-11d8-92a4-b8a03c50a862	-9.97	-67.8
268	Menispermaceae	Abuta	grandifolia	NY	ae447c50-b8a8-11d8-92a4-b8a03c50a862	-4.27952	-55.9843
269	Menispermaceae	Abuta	grandifolia	F	7b8aff00-a9f8-11d8-944b-b8a03c50a862	-4	-75
270	Menispermaceae	Abuta	grandifolia	NY	ae447c50-b8a8-11d8-92a4-b8a03c50a862	-2.6962	-59.6918
271	Menispermaceae	Abuta	grandifolia	Herbario AmazÃ³nico Colombiano	9d77fdeb-100f-4b29-98ad-4effdd824457	2.58333	-74.3333
272	Menispermaceae	Abuta	grandifolia	UEFS	60545be9-4f28-4245-b4b4-07635c8dfa54	-13.7486	-42.3289
273	Menispermaceae	Abuta	grandifolia	MO	90fd6680-349f-11d8-aa2d-b8a03c50a862	2.97166	-54.5539
274	Menispermaceae	Abuta	grandifolia	MO	90fd6680-349f-11d8-aa2d-b8a03c50a862	-9.96666	-67.8
275	Menispermaceae	Abuta	grandifolia	AAU	8e1a97a0-3ca8-11d9-8439-b8a03c50a862	-0.516	-79.383
276	Menispermaceae	Abuta	grandifolia	JBRJ	838537fc-4aeb-4980-8b58-97fbdcd1d91a	-10.7833	-52.9
277	Menispermaceae	Abuta	grandifolia	NY	ae447c50-b8a8-11d8-92a4-b8a03c50a862	2.76139	-61.1559
278	Menispermaceae	Abuta	grandifolia		396d5f30-dea9-11db-8ab4-b8a03c50a862	4.7	-52.9667
279	Menispermaceae	Abuta	grandifolia	UnB	e97090cb-7731-41c7-ac24-31a841730654	-13.7486	-42.3289
280	Menispermaceae	Abuta	grandifolia	MO	90fd6680-349f-11d8-aa2d-b8a03c50a862	-0.68465	-76.4317
281	Menispermaceae	Abuta	grandifolia	MO	90fd6680-349f-11d8-aa2d-b8a03c50a862	-13.6	-61
282	Menispermaceae	Abuta	grandifolia	MO	90fd6680-349f-11d8-aa2d-b8a03c50a862	-0.51666	-79.3833
283	Menispermaceae	Abuta	grandifolia	Instituto AmazÃ³nico de Investigaciones CientÃ­ficas SINCHI	9d77fdeb-100f-4b29-98ad-4effdd824457	-1.30617	-70.8062
284	Menispermaceae	Abuta	grandifolia	NY	ae447c50-b8a8-11d8-92a4-b8a03c50a862	2.68916	-61.3527
285	Menispermaceae	Abuta	grandifolia		396d5f30-dea9-11db-8ab4-b8a03c50a862	-8	-57.0833
286	Menispermaceae	Abuta	grandifolia	UNEMAT	e7132376-4a7e-458a-be08-946850a2beac	-9.32889	-56.7758
287	Menispermaceae	Abuta	grandifolia	Instituto AmazÃ³nico de Investigaciones CientÃ­ficas SINCHI	9d77fdeb-100f-4b29-98ad-4effdd824457	-0.60777	-72.3742
288	Menispermaceae	Abuta	grandifolia	Instituto Nacional de Pesquisas da AmazÃ´nia (INPA)	c0d9c91a-0f83-4819-bf7e-bb5e1184eb6b	-9.96667	-67.8
289	Menispermaceae	Abuta	grandifolia	NY	ae447c50-b8a8-11d8-92a4-b8a03c50a862	-8.75	-54.95
290	Menispermaceae	Abuta	grandifolia	MO	90fd6680-349f-11d8-aa2d-b8a03c50a862	-8.66666	-75
291	Menispermaceae	Abuta	grandifolia	NY	ae447c50-b8a8-11d8-92a4-b8a03c50a862	3.75	-61.75
292	Menispermaceae	Abuta	grandifolia	Herbario AmazÃ³nico Colombiano	9d77fdeb-100f-4b29-98ad-4effdd824457	2.58333	-74.3333
293	Menispermaceae	Abuta	grandifolia	MO	90fd6680-349f-11d8-aa2d-b8a03c50a862	-8.11667	-79.0167
294	Menispermaceae	Abuta	grandifolia	Instituto AmazÃ³nico de Investigaciones CientÃ­ficas SINCHI	9d77fdeb-100f-4b29-98ad-4effdd824457	0.501944	-77.2304
295	Menispermaceae	Abuta	grandifolia	MO	90fd6680-349f-11d8-aa2d-b8a03c50a862	-13.55	-61
296	Menispermaceae	Abuta	grandifolia	NY	ae447c50-b8a8-11d8-92a4-b8a03c50a862	-4.37	-59.5
297	Menispermaceae	Abuta	grandifolia	NY	ae447c50-b8a8-11d8-92a4-b8a03c50a862	-4.09552	-63.14
298	Menispermaceae	Abuta	grandifolia	NY	ae447c50-b8a8-11d8-92a4-b8a03c50a862	-3.06038	-61.62
299	Menispermaceae	Abuta	grandifolia	IAvH	9d77fdeb-100f-4b29-98ad-4effdd824457	3.86006	-72.6816
300	Menispermaceae	Abuta	grandifolia	Instituto Nacional de Pesquisas da AmazÃ´nia (INPA)	c0d9c91a-0f83-4819-bf7e-bb5e1184eb6b	-8.97139	-63.99
301	Menispermaceae	Abuta	grandifolia	F	7b8aff00-a9f8-11d8-944b-b8a03c50a862	-10.07	-71.1
302	Menispermaceae	Abuta	grandifolia	Instituto de InvestigaciÃ³n de Recursos BiolÃ³gicos Alexander von Humboldt (IAvH)	2a7e3080-28a9-11dd-97cd-b8a03c50a862	-3.18333	-70.3333
303	Menispermaceae	Abuta	grandifolia	MO	90fd6680-349f-11d8-aa2d-b8a03c50a862	-0.55	-75.2167
304	Menispermaceae	Abuta	grandifolia	NY	ae447c50-b8a8-11d8-92a4-b8a03c50a862	-4.09552	-63.14
305	Menispermaceae	Abuta	grandifolia	NY	ae447c50-b8a8-11d8-92a4-b8a03c50a862	-2.90565	-60.088
306	Menispermaceae	Abuta	grandifolia		396d5f30-dea9-11db-8ab4-b8a03c50a862	4.51667	-52.2167
307	Menispermaceae	Abuta	grandifolia	MO	90fd6680-349f-11d8-aa2d-b8a03c50a862	-9.44917	-68.5536
308	Menispermaceae	Abuta	grandifolia	MO	90fd6680-349f-11d8-aa2d-b8a03c50a862	-10.0667	-71.1
309	Menispermaceae	Abuta	grandifolia	MO	90fd6680-349f-11d8-aa2d-b8a03c50a862	-12.4833	-69.05
310	Menispermaceae	Abuta	grandifolia	Instituto Nacional de Pesquisas da AmazÃ´nia (INPA)	c0d9c91a-0f83-4819-bf7e-bb5e1184eb6b	-4.36667	-59.5
311	Menispermaceae	Abuta	grandifolia	F	7b8aff00-a9f8-11d8-944b-b8a03c50a862	-4	-75
312	Menispermaceae	Abuta	grandifolia	UnB	e97090cb-7731-41c7-ac24-31a841730654	-14.6667	-52.35
313	Menispermaceae	Abuta	grandifolia		396d5f30-dea9-11db-8ab4-b8a03c50a862	-9.33333	-69
314	Menispermaceae	Abuta	grandifolia	Instituto Nacional de Pesquisas da AmazÃ´nia (INPA)	c0d9c91a-0f83-4819-bf7e-bb5e1184eb6b	-3.05089	-59.88
315	Menispermaceae	Abuta	grandifolia	F	7b8aff00-a9f8-11d8-944b-b8a03c50a862	-8.35	-74.57
316	Menispermaceae	Abuta	grandifolia	NY	ae447c50-b8a8-11d8-92a4-b8a03c50a862	-11.85	-66.03
317	Menispermaceae	Abuta	grandifolia	MO	90fd6680-349f-11d8-aa2d-b8a03c50a862	-4.36666	-59.5
318	Menispermaceae	Abuta	grandifolia	Instituto Nacional de Pesquisas da AmazÃ´nia (INPA)	c0d9c91a-0f83-4819-bf7e-bb5e1184eb6b	-2.88333	-59.97
319	Menispermaceae	Abuta	grandifolia	NY	ae447c50-b8a8-11d8-92a4-b8a03c50a862	-12.82	-51.83
320	Menispermaceae	Abuta	grandifolia		396d5f30-dea9-11db-8ab4-b8a03c50a862	-9.33333	-69
321	Menispermaceae	Abuta	grandifolia	Instituto AmazÃ³nico de Investigaciones CientÃ­ficas SINCHI	9d77fdeb-100f-4b29-98ad-4effdd824457	1.19956	-70.2468
322	Menispermaceae	Abuta	grandifolia	MO	90fd6680-349f-11d8-aa2d-b8a03c50a862	-10.0667	-71.1
323	Menispermaceae	Abuta	grandifolia	MO	90fd6680-349f-11d8-aa2d-b8a03c50a862	-3.25	-72.9
324	Menispermaceae	Abuta	grandifolia	JBRJ	838537fc-4aeb-4980-8b58-97fbdcd1d91a	-4.36667	-59.5
325	Menispermaceae	Abuta	grandifolia	MO	90fd6680-349f-11d8-aa2d-b8a03c50a862	-1	-75.8333
326	Menispermaceae	Abuta	grandifolia	NY	ae447c50-b8a8-11d8-92a4-b8a03c50a862	-14.8654	-52.29
327	Menispermaceae	Abuta	grandifolia		396d5f30-dea9-11db-8ab4-b8a03c50a862	-12.65	-68.7333
328	Menispermaceae	Abuta	grandifolia	Instituto Federal de EducaÃ§Ã£o, CiÃªncia e Tecnologia (IFAM)	a8d26b9b-a0c0-42b3-a479-b575f9b60793	-0.647351	-61.4538
329	Menispermaceae	Abuta	grandifolia	MO	90fd6680-349f-11d8-aa2d-b8a03c50a862	-8.35	-74.5667
330	Menispermaceae	Abuta	grandifolia	MO	90fd6680-349f-11d8-aa2d-b8a03c50a862	-4.16666	-73.5
331	Menispermaceae	Abuta	grandifolia	AAU	8e1a97a0-3ca8-11d9-8439-b8a03c50a862	-0.55	-75.216
332	Menispermaceae	Abuta	grandifolia	MO	90fd6680-349f-11d8-aa2d-b8a03c50a862	-6	-50.25
333	Menispermaceae	Abuta	grandifolia	NY	ae447c50-b8a8-11d8-92a4-b8a03c50a862	-15.33	-52.23
334	Menispermaceae	Abuta	grandifolia		396d5f30-dea9-11db-8ab4-b8a03c50a862	6.98333	-62.9833
335	Menispermaceae	Abuta	grandifolia	Instituto Federal de EducaÃ§Ã£o, CiÃªncia e Tecnologia (IFAM)	a8d26b9b-a0c0-42b3-a479-b575f9b60793	-0.792889	-61.5568
336	Menispermaceae	Abuta	grandifolia	Instituto AmazÃ³nico de Investigaciones CientÃ­ficas SINCHI	9d77fdeb-100f-4b29-98ad-4effdd824457	-0.14722	-74.7545
337	Menispermaceae	Abuta	grandifolia	MO	90fd6680-349f-11d8-aa2d-b8a03c50a862	-3.18333	-70.3333
338	Menispermaceae	Abuta	grandifolia	Instituto Nacional de Pesquisas da AmazÃ´nia (INPA)	c0d9c91a-0f83-4819-bf7e-bb5e1184eb6b	-4.36667	-58.67
339	Menispermaceae	Abuta	grandifolia	JBRJ	838537fc-4aeb-4980-8b58-97fbdcd1d91a	-6	-50.25
340	Menispermaceae	Abuta	grandifolia	NY	ae447c50-b8a8-11d8-92a4-b8a03c50a862	-15.33	-52.23
341	Menispermaceae	Abuta	grandifolia		396d5f30-dea9-11db-8ab4-b8a03c50a862	5.04775	-54.0904
342	Menispermaceae	Abuta	grandifolia	UEPA	dbf378dd-b030-4049-bc9c-b5b8643e67cd	-2.4375	-54.6983
343	Menispermaceae	Abuta	grandifolia	Instituto AmazÃ³nico de Investigaciones CientÃ­ficas SINCHI	9d77fdeb-100f-4b29-98ad-4effdd824457	-0.14722	-74.7544
344	Menispermaceae	Abuta	grandifolia	Instituto de InvestigaciÃ³n de Recursos BiolÃ³gicos Alexander von Humboldt (IAvH)	2a7e3080-28a9-11dd-97cd-b8a03c50a862	-3.78333	-70.25
345	Menispermaceae	Abuta	grandifolia	Instituto Nacional de Pesquisas da AmazÃ´nia (INPA)	c0d9c91a-0f83-4819-bf7e-bb5e1184eb6b	-4.16667	-58.68
346	Menispermaceae	Abuta	grandifolia	NY	ae447c50-b8a8-11d8-92a4-b8a03c50a862	-3.7692	-49.6742
347	Menispermaceae	Abuta	grandifolia	NY	ae447c50-b8a8-11d8-92a4-b8a03c50a862	-7.49898	-63.4333
348	Menispermaceae	Abuta	grandifolia	G	43a26bbf-466a-4335-96cc-01d0656c614a	-10.7731	-53.0897
349	Menispermaceae	Abuta	grandifolia	Instituto Nacional de Pesquisas da AmazÃ´nia (INPA)	c0d9c91a-0f83-4819-bf7e-bb5e1184eb6b	-5.81556	-57.39
350	Menispermaceae	Abuta	grandifolia	Instituto de InvestigaciÃ³n de Recursos BiolÃ³gicos Alexander von Humboldt (IAvH)	2a7e3080-28a9-11dd-97cd-b8a03c50a862	0.501944	-77.2303
351	Menispermaceae	Abuta	grandifolia	Instituto AmazÃ³nico de Investigaciones CientÃ­ficas SINCHI	9d77fdeb-100f-4b29-98ad-4effdd824457	-0.59166	-72.4003
352	Menispermaceae	Abuta	grandifolia	Instituto Nacional de Pesquisas da AmazÃ´nia (INPA)	c0d9c91a-0f83-4819-bf7e-bb5e1184eb6b	-4.8	-57.93
353	Menispermaceae	Abuta	grandifolia	NY	ae447c50-b8a8-11d8-92a4-b8a03c50a862	-6	-50.25
354	Menispermaceae	Abuta	grandifolia	Instituto Nacional de Pesquisas da AmazÃ´nia (INPA)	c0d9c91a-0f83-4819-bf7e-bb5e1184eb6b	-2.88333	-59.97
355	Menispermaceae	Abuta	grandifolia	Herbario AmazÃ³nico Colombiano	9d77fdeb-100f-4b29-98ad-4effdd824457	2.35971	-74.2733
356	Menispermaceae	Abuta	grandifolia	F	7b8aff00-a9f8-11d8-944b-b8a03c50a862	-1.51761	-73.8162
357	Menispermaceae	Abuta	grandifolia	MO	90fd6680-349f-11d8-aa2d-b8a03c50a862	-1.45	-77.6
358	Menispermaceae	Abuta	grandifolia	MO	90fd6680-349f-11d8-aa2d-b8a03c50a862	-3.78333	-70.25
359	Menispermaceae	Abuta	grandifolia	JBRJ	838537fc-4aeb-4980-8b58-97fbdcd1d91a	-3.78333	-58.0333
360	Menispermaceae	Abuta	grandifolia	JBRJ	838537fc-4aeb-4980-8b58-97fbdcd1d91a	-6	-50.25
361	Menispermaceae	Abuta	grandifolia	F	7b8aff00-a9f8-11d8-944b-b8a03c50a862	-4	-75
362	Menispermaceae	Abuta	grandifolia	Herbario AmazÃ³nico Colombiano	9d77fdeb-100f-4b29-98ad-4effdd824457	2.60778	-72.3172
363	Menispermaceae	Abuta	grandifolia	Instituto Federal de EducaÃ§Ã£o, CiÃªncia e Tecnologia (IFAM)	a8d26b9b-a0c0-42b3-a479-b575f9b60793	-1.11819	-61.5796
364	Menispermaceae	Abuta	grandifolia	Instituto AmazÃ³nico de Investigaciones CientÃ­ficas SINCHI	9d77fdeb-100f-4b29-98ad-4effdd824457	0.501944	-77.2303
365	Menispermaceae	Abuta	grandifolia	MO	90fd6680-349f-11d8-aa2d-b8a03c50a862	-0.55	-75.5333
366	Menispermaceae	Abuta	grandifolia	NY	ae447c50-b8a8-11d8-92a4-b8a03c50a862	-3.78333	-58.0333
367	Menispermaceae	Abuta	grandifolia	UNICAMP	d073b448-6b80-4364-8c38-18d08b88797f	-6	-50
368	Menispermaceae	Abuta	grandifolia	NY	ae447c50-b8a8-11d8-92a4-b8a03c50a862	-13.5373	-52.508
369	Menispermaceae	Abuta	grandifolia		396d5f30-dea9-11db-8ab4-b8a03c50a862	-3.03333	-70
370	Menispermaceae	Abuta	grandifolia	Instituto Federal de EducaÃ§Ã£o, CiÃªncia e Tecnologia (IFAM)	a8d26b9b-a0c0-42b3-a479-b575f9b60793	-1.13406	-61.5547
371	Menispermaceae	Abuta	grandifolia	Instituto de InvestigaciÃ³n de Recursos BiolÃ³gicos Alexander von Humboldt (IAvH)	2a7e3080-28a9-11dd-97cd-b8a03c50a862	0.501944	-77.2303
372	Menispermaceae	Abuta	grandifolia	Instituto Nacional de Pesquisas da AmazÃ´nia (INPA)	c0d9c91a-0f83-4819-bf7e-bb5e1184eb6b	-10.6167	-68.35
373	Menispermaceae	Abuta	grandifolia	Instituto Nacional de Pesquisas da AmazÃ´nia (INPA)	c0d9c91a-0f83-4819-bf7e-bb5e1184eb6b	-4.16667	-58.68
374	Menispermaceae	Abuta	grandifolia	MO	90fd6680-349f-11d8-aa2d-b8a03c50a862	-6	-50.25
375	Menispermaceae	Abuta	grandifolia	JBRJ	838537fc-4aeb-4980-8b58-97fbdcd1d91a	-13.2	-52.5667
376	Menispermaceae	Abuta	grandifolia	Herbario AmazÃ³nico Colombiano	9d77fdeb-100f-4b29-98ad-4effdd824457	2.36667	-72.6608
377	Menispermaceae	Abuta	grandifolia	Instituto Federal de EducaÃ§Ã£o, CiÃªncia e Tecnologia (IFAM)	a8d26b9b-a0c0-42b3-a479-b575f9b60793	-0.792095	-61.5572
378	Menispermaceae	Abuta	grandifolia	MO	90fd6680-349f-11d8-aa2d-b8a03c50a862	-1.41666	-77.65
379	Menispermaceae	Abuta	grandifolia	NY	ae447c50-b8a8-11d8-92a4-b8a03c50a862	-9.97822	-67.8114
380	Menispermaceae	Abuta	grandifolia	NY	ae447c50-b8a8-11d8-92a4-b8a03c50a862	-4.36667	-57.57
381	Menispermaceae	Abuta	grandifolia	NY	ae447c50-b8a8-11d8-92a4-b8a03c50a862	-6	-50.25
382	Menispermaceae	Abuta	grandifolia	MNHN	2cd829bb-b713-433d-99cf-64bef11e5b3e	2.08333	-51.9333
383	Menispermaceae	Abuta	grandifolia	MO	90fd6680-349f-11d8-aa2d-b8a03c50a862	-14.6686	-62.6017
384	Menispermaceae	Abuta	grandifolia	JBRJ	838537fc-4aeb-4980-8b58-97fbdcd1d91a	-10.2742	-67.0847
385	Menispermaceae	Abuta	grandifolia	Instituto AmazÃ³nico de Investigaciones CientÃ­ficas SINCHI	9d77fdeb-100f-4b29-98ad-4effdd824457	-2.62442	-70.0811
386	Menispermaceae	Abuta	grandifolia	MO	90fd6680-349f-11d8-aa2d-b8a03c50a862	-15.1167	-66.1333
387	Menispermaceae	Abuta	grandifolia	NY	ae447c50-b8a8-11d8-92a4-b8a03c50a862	-4.16667	-58.6833
388	Menispermaceae	Abuta	grandifolia	NY	ae447c50-b8a8-11d8-92a4-b8a03c50a862	-6	-50.25
389	Menispermaceae	Abuta	grandifolia	NY	ae447c50-b8a8-11d8-92a4-b8a03c50a862	-1.5	-53
390	Menispermaceae	Abuta	grandifolia		396d5f30-dea9-11db-8ab4-b8a03c50a862	-15.7833	-62.9167
391	Menispermaceae	Abuta	grandifolia	JBRJ	838537fc-4aeb-4980-8b58-97fbdcd1d91a	-9.54417	-64.8792
392	Menispermaceae	Abuta	grandifolia	MO	90fd6680-349f-11d8-aa2d-b8a03c50a862	4.9	-67.5667
393	Menispermaceae	Abuta	grandifolia	AAU	8e1a97a0-3ca8-11d9-8439-b8a03c50a862	0.016	-76.183
394	Menispermaceae	Abuta	grandifolia	Instituto Nacional de Pesquisas da AmazÃ´nia (INPA)	c0d9c91a-0f83-4819-bf7e-bb5e1184eb6b	-4.33333	-58.33
395	Menispermaceae	Abuta	grandifolia	JBRJ	838537fc-4aeb-4980-8b58-97fbdcd1d91a	-13.9667	-60.3
396	Menispermaceae	Abuta	grandifolia	NY	ae447c50-b8a8-11d8-92a4-b8a03c50a862	2.22	-51.97
397	Menispermaceae	Abuta	grandifolia		396d5f30-dea9-11db-8ab4-b8a03c50a862	-1.63333	-75.9667
398	Menispermaceae	Abuta	grandifolia	Instituto Nacional de Pesquisas da AmazÃ´nia (INPA)	c0d9c91a-0f83-4819-bf7e-bb5e1184eb6b	-0.793187	-61.56
399	Menispermaceae	Abuta	grandifolia	US	bc092ff0-02e4-11dc-991f-b8a03c50a862	-11.7856	-72.6992
400	Menispermaceae	Abuta	grandifolia	Instituto AmazÃ³nico de Investigaciones CientÃ­ficas SINCHI	9d77fdeb-100f-4b29-98ad-4effdd824457	-0.60694	-72.3664
401	Menispermaceae	Abuta	grandifolia	NY	ae447c50-b8a8-11d8-92a4-b8a03c50a862	-4.16667	-58.6833
402	Menispermaceae	Abuta	grandifolia	NY	ae447c50-b8a8-11d8-92a4-b8a03c50a862	1.82204	-61.129
403	Menispermaceae	Abuta	grandifolia	MO	90fd6680-349f-11d8-aa2d-b8a03c50a862	2.08333	-51.9333
404	Menispermaceae	Abuta	grandifolia		396d5f30-dea9-11db-8ab4-b8a03c50a862	-12.8333	-69.3333
405	Menispermaceae	Abuta	grandifolia	JBRJ	838537fc-4aeb-4980-8b58-97fbdcd1d91a	-4.53333	-56.3
406	Menispermaceae	Abuta	grandifolia	Escola Superior de Agricultura Luiz de Queiroz, ESALQ	a88bec5c-1cbf-47a2-8c3e-6081804d80a5	-15.0318	-52.0602
407	Menispermaceae	Abuta	grandifolia	US	bc092ff0-02e4-11dc-991f-b8a03c50a862	6.4	-58.25
408	Menispermaceae	Abuta	grandifolia	MO	90fd6680-349f-11d8-aa2d-b8a03c50a862	-3.78333	-58.0333
409	Menispermaceae	Abuta	grandifolia	NY	ae447c50-b8a8-11d8-92a4-b8a03c50a862	-8.35913	-55.0961
410	Menispermaceae	Abuta	grandifolia	NY	ae447c50-b8a8-11d8-92a4-b8a03c50a862	2	-51.958
411	Menispermaceae	Abuta	grandifolia		396d5f30-dea9-11db-8ab4-b8a03c50a862	-7.58333	-57.5167
412	Menispermaceae	Abuta	grandifolia	Instituto AmazÃ³nico de Investigaciones CientÃ­ficas SINCHI	9d77fdeb-100f-4b29-98ad-4effdd824457	1.58917	-75.8686
413	Menispermaceae	Abuta	grandifolia	AAU	8e1a97a0-3ca8-11d9-8439-b8a03c50a862	-0.666	-76.4
414	Menispermaceae	Abuta	grandifolia	MO	90fd6680-349f-11d8-aa2d-b8a03c50a862	-3.46666	-72.8333
415	Menispermaceae	Abuta	grandifolia	Instituto Nacional de Pesquisas da AmazÃ´nia (INPA)	c0d9c91a-0f83-4819-bf7e-bb5e1184eb6b	-3.78333	-58.03
416	Menispermaceae	Abuta	grandifolia	NY	ae447c50-b8a8-11d8-92a4-b8a03c50a862	1.24625	-60.4684
417	Menispermaceae	Abuta	grandifolia	NY	ae447c50-b8a8-11d8-92a4-b8a03c50a862	3.67	-52.02
418	Menispermaceae	Abuta	grandifolia	Cenargen	7ef169f9-81f8-46a2-a7f7-240df6a1889c	-8.97139	-63.9878
419	Menispermaceae	Abuta	grandifolia	Instituto AmazÃ³nico de Investigaciones CientÃ­ficas SINCHI	9d77fdeb-100f-4b29-98ad-4effdd824457	1.52914	-75.9723
420	Menispermaceae	Abuta	grandifolia	Escola Superior de Agricultura Luiz de Queiroz, ESALQ	a88bec5c-1cbf-47a2-8c3e-6081804d80a5	-15.0001	-52.2106
421	Menispermaceae	Abuta	grandifolia	MO	90fd6680-349f-11d8-aa2d-b8a03c50a862	3.05	-67.4833
422	Menispermaceae	Abuta	grandifolia	NY	ae447c50-b8a8-11d8-92a4-b8a03c50a862	-4.8	-57.9333
423	Menispermaceae	Abuta	grandifolia	NY	ae447c50-b8a8-11d8-92a4-b8a03c50a862	-4.0964	-54.9608
424	Menispermaceae	Abuta	grandifolia	NY	ae447c50-b8a8-11d8-92a4-b8a03c50a862	3.72	-51.92
425	Menispermaceae	Abuta	grandifolia		396d5f30-dea9-11db-8ab4-b8a03c50a862	-6	-50.25
426	Menispermaceae	Abuta	grandifolia	UnB	e97090cb-7731-41c7-ac24-31a841730654	-7.72639	-47.4383
427	Menispermaceae	Abuta	grandifolia	NY	ae447c50-b8a8-11d8-92a4-b8a03c50a862	-10.0542	-68.0056
428	Menispermaceae	Abuta	grandifolia	UnB	e97090cb-7731-41c7-ac24-31a841730654	-9.9	-55.9
429	Menispermaceae	Abuta	grandifolia	Faculdade SÃ£o Lucas (FSL)	a684d545-47fd-44fc-b557-6971a864c055	-3.78333	-58.0333
430	Menispermaceae	Abuta	grandifolia	JBRJ	838537fc-4aeb-4980-8b58-97fbdcd1d91a	-9.85	-53.0833
431	Menispermaceae	Abuta	grandifolia	US	bc092ff0-02e4-11dc-991f-b8a03c50a862	3.15	-65.83
432	Menispermaceae	Abuta	grandifolia	ComissÃ£o Executiva do Plano da Lavoura Cacaueira (CEPLAC)	c6aacf9d-a5a7-4d7f-a6fc-ea0a4b8ec450	-7	-45.4333
433	Menispermaceae	Abuta	grandifolia	FundaÃ§Ã£o Universidade Federal de Mato Grosso do Sul (UFMS)	658207e3-b01f-4007-b14d-64b13022cd5a	-20.4336	-55.5621
434	Menispermaceae	Abuta	grandifolia	Escola Superior de Agricultura Luiz de Queiroz, ESALQ	a88bec5c-1cbf-47a2-8c3e-6081804d80a5	-11.8422	-50.8178
435	Menispermaceae	Abuta	grandifolia	MO	90fd6680-349f-11d8-aa2d-b8a03c50a862	-3	-59.9667
436	Menispermaceae	Abuta	grandifolia	NY	ae447c50-b8a8-11d8-92a4-b8a03c50a862	-4.36667	-58.6667
437	Menispermaceae	Abuta	grandifolia	MO	90fd6680-349f-11d8-aa2d-b8a03c50a862	-3.74805	-73.2472
438	Menispermaceae	Abuta	grandifolia	F	7b8aff00-a9f8-11d8-944b-b8a03c50a862	3.5	-66
439	Menispermaceae	Abuta	grandifolia	Cenargen	7ef169f9-81f8-46a2-a7f7-240df6a1889c	-13.1253	-48.1422
440	Menispermaceae	Abuta	grandifolia	Instituto Nacional de Pesquisas da AmazÃ´nia (INPA)	c0d9c91a-0f83-4819-bf7e-bb5e1184eb6b	1.44167	-61.02
441	Menispermaceae	Abuta	grandifolia	UESB	3a2b60a6-5c60-413a-8bff-a9740e774c09	-15.0003	-52.3517
442	Menispermaceae	Abuta	grandifolia	US	bc092ff0-02e4-11dc-991f-b8a03c50a862	3.05	-67.48
443	Menispermaceae	Abuta	grandifolia	MO	90fd6680-349f-11d8-aa2d-b8a03c50a862	-3.25	-72.9167
444	Menispermaceae	Abuta	grandifolia	MO	90fd6680-349f-11d8-aa2d-b8a03c50a862	-3.74805	-73.2472
445	Menispermaceae	Abuta	grandifolia	US	bc092ff0-02e4-11dc-991f-b8a03c50a862	1.93	-66.15
446	Menispermaceae	Abuta	grandifolia	UnB	e97090cb-7731-41c7-ac24-31a841730654	-12.8167	-51.7667
447	Menispermaceae	Abuta	grandifolia	NY	ae447c50-b8a8-11d8-92a4-b8a03c50a862	-2.4464	-54.9158
448	Menispermaceae	Abuta	grandifolia	Escola Superior de Agricultura Luiz de Queiroz, ESALQ	a88bec5c-1cbf-47a2-8c3e-6081804d80a5	-11.6364	-50.6731
449	Menispermaceae	Abuta	grandifolia	MO	90fd6680-349f-11d8-aa2d-b8a03c50a862	-0.6	-76.0167
450	Menispermaceae	Abuta	grandifolia	MO	90fd6680-349f-11d8-aa2d-b8a03c50a862	-2.91666	-76.4167
451	Menispermaceae	Abuta	grandifolia	F	7b8aff00-a9f8-11d8-944b-b8a03c50a862	-14	-65.5
452	Menispermaceae	Abuta	grandifolia	Instituto Nacional de Pesquisas da AmazÃ´nia (INPA)	c0d9c91a-0f83-4819-bf7e-bb5e1184eb6b	-2.88333	-59.97
453	Menispermaceae	Abuta	grandifolia		396d5f30-dea9-11db-8ab4-b8a03c50a862	4.36667	-52.1667
454	Menispermaceae	Abuta	grandifolia	JBRJ	838537fc-4aeb-4980-8b58-97fbdcd1d91a	-2.44639	-54.9158
455	Menispermaceae	Abuta	grandifolia	MO	90fd6680-349f-11d8-aa2d-b8a03c50a862	-10.0542	-68.0056
456	Menispermaceae	Abuta	grandifolia	MO	90fd6680-349f-11d8-aa2d-b8a03c50a862	-12.5833	-69.05
457	Menispermaceae	Abuta	grandifolia	JBRJ	838537fc-4aeb-4980-8b58-97fbdcd1d91a	-5.25	-48.25
458	Menispermaceae	Abuta	grandifolia	Instituto Nacional de Pesquisas da AmazÃ´nia (INPA)	c0d9c91a-0f83-4819-bf7e-bb5e1184eb6b	-2.88333	-59.97
459	Menispermaceae	Abuta	grandifolia	NY	ae447c50-b8a8-11d8-92a4-b8a03c50a862	2.49174	-60.9071
460	Menispermaceae	Abuta	grandifolia		396d5f30-dea9-11db-8ab4-b8a03c50a862	2.81861	-54.9656
461	Menispermaceae	Abuta	grandifolia	UnB	e97090cb-7731-41c7-ac24-31a841730654	-13.3483	-52.2656
462	Menispermaceae	Abuta	grandifolia	UESB	3a2b60a6-5c60-413a-8bff-a9740e774c09	-11.8423	-50.818
463	Menispermaceae	Abuta	grandifolia	MO	90fd6680-349f-11d8-aa2d-b8a03c50a862	-12.8333	-68.8333
464	Menispermaceae	Abuta	grandifolia	MO	90fd6680-349f-11d8-aa2d-b8a03c50a862	-2.91666	-76.4167
465	Menispermaceae	Abuta	grandifolia	Instituto Nacional de Pesquisas da AmazÃ´nia (INPA)	c0d9c91a-0f83-4819-bf7e-bb5e1184eb6b	-2.88333	-59.97
466	Menispermaceae	Abuta	grandifolia	IAC	c47cd3b0-2178-4a4b-87a6-740b482970a9	-2.6364	-54.9372
467	Menispermaceae	Abuta	grandifolia		396d5f30-dea9-11db-8ab4-b8a03c50a862	-6	-50.25
468	Menispermaceae	Abuta	grandifolia	UNITINS	605d693a-f335-44fb-b6cf-3ac49842358e	-8.65722	-47.6214
469	Menispermaceae	Abuta	grandifolia	UESB	3a2b60a6-5c60-413a-8bff-a9740e774c09	-11.6366	-50.6733
470	Menispermaceae	Abuta	grandifolia	MO	90fd6680-349f-11d8-aa2d-b8a03c50a862	3.03333	-65.2
471	Menispermaceae	Abuta	grandifolia	AAU	8e1a97a0-3ca8-11d9-8439-b8a03c50a862	-0.5	-77.3
472	Menispermaceae	Abuta	grandifolia	Instituto Nacional de Pesquisas da AmazÃ´nia (INPA)	c0d9c91a-0f83-4819-bf7e-bb5e1184eb6b	-2.88333	-59.97
473	Menispermaceae	Abuta	grandifolia	NY	ae447c50-b8a8-11d8-92a4-b8a03c50a862	2.49174	-60.9071
474	Menispermaceae	Abuta	grandifolia	COL	9d77fdeb-100f-4b29-98ad-4effdd824457	2.49669	-72.6949
475	Menispermaceae	Abuta	grandifolia	Instituto Nacional de Pesquisas da AmazÃ´nia (INPA)	c0d9c91a-0f83-4819-bf7e-bb5e1184eb6b	-2.88333	-59.97
476	Menispermaceae	Abuta	grandifolia	MO	90fd6680-349f-11d8-aa2d-b8a03c50a862	2.95	-65.2167
477	Menispermaceae	Abuta	grandifolia	MO	90fd6680-349f-11d8-aa2d-b8a03c50a862	-0.5	-77.3
478	Menispermaceae	Abuta	grandifolia	Instituto Nacional de Pesquisas da AmazÃ´nia (INPA)	c0d9c91a-0f83-4819-bf7e-bb5e1184eb6b	-2.88333	-59.97
479	Menispermaceae	Abuta	grandifolia	NY	ae447c50-b8a8-11d8-92a4-b8a03c50a862	-7.27444	-47.5408
480	Menispermaceae	Abuta	grandifolia		396d5f30-dea9-11db-8ab4-b8a03c50a862	4.58333	-52.2667
481	Menispermaceae	Abuta	grandifolia	JBRJ	838537fc-4aeb-4980-8b58-97fbdcd1d91a	-7.72639	-47.4383
482	Menispermaceae	Abuta	grandifolia	Instituto AmazÃ³nico de Investigaciones CientÃ­ficas SINCHI	9d77fdeb-100f-4b29-98ad-4effdd824457	-0.54638	-72.3292
483	Menispermaceae	Abuta	grandifolia	MO	90fd6680-349f-11d8-aa2d-b8a03c50a862	3.2	-65.2833
484	Menispermaceae	Abuta	grandifolia	US	bc092ff0-02e4-11dc-991f-b8a03c50a862	3.66	-65.75
485	Menispermaceae	Abuta	grandifolia	Instituto Nacional de Pesquisas da AmazÃ´nia (INPA)	c0d9c91a-0f83-4819-bf7e-bb5e1184eb6b	-2.88333	-59.97
486	Menispermaceae	Abuta	grandifolia	G	43a26bbf-466a-4335-96cc-01d0656c614a	-15.8119	-49.5697
487	Menispermaceae	Abuta	grandifolia	MO	90fd6680-349f-11d8-aa2d-b8a03c50a862	-14.4275	-67.9158
488	Menispermaceae	Abuta	grandifolia	Escola Superior de Agricultura Luiz de Queiroz, ESALQ	a88bec5c-1cbf-47a2-8c3e-6081804d80a5	-13.1843	-56.434
489	Menispermaceae	Abuta	grandifolia	MO	90fd6680-349f-11d8-aa2d-b8a03c50a862	-1.53333	-76.85
490	Menispermaceae	Abuta	grandifolia	MO	90fd6680-349f-11d8-aa2d-b8a03c50a862	3.66666	-65.75
491	Menispermaceae	Abuta	grandifolia	Instituto Nacional de Pesquisas da AmazÃ´nia (INPA)	c0d9c91a-0f83-4819-bf7e-bb5e1184eb6b	-2.88333	-59.97
492	Menispermaceae	Abuta	grandifolia	NY	ae447c50-b8a8-11d8-92a4-b8a03c50a862	-0.644403	-63.2505
493	Menispermaceae	Abuta	grandifolia	Herbario AmazÃ³nico Colombiano	9d77fdeb-100f-4b29-98ad-4effdd824457	2.53091	-74.4688
494	Menispermaceae	Abuta	grandifolia	UNITINS	605d693a-f335-44fb-b6cf-3ac49842358e	-7.72639	-47.4383
495	Menispermaceae	Abuta	grandifolia	MO	90fd6680-349f-11d8-aa2d-b8a03c50a862	-4.11777	-72.9214
496	Menispermaceae	Abuta	grandifolia	MO	90fd6680-349f-11d8-aa2d-b8a03c50a862	-12.5833	-69.05
497	Menispermaceae	Abuta	grandifolia	MO	90fd6680-349f-11d8-aa2d-b8a03c50a862	3.66666	-65.75
498	Menispermaceae	Abuta	grandifolia	MO	90fd6680-349f-11d8-aa2d-b8a03c50a862	-13.865	-66.7856
499	Menispermaceae	Abuta	grandifolia	NY	ae447c50-b8a8-11d8-92a4-b8a03c50a862	0.281953	-68.6706
500	Menispermaceae	Abuta	grandifolia	Herbario AmazÃ³nico Colombiano	9d77fdeb-100f-4b29-98ad-4effdd824457	2.60167	-71.1439
501	Menispermaceae	Abuta	grandifolia	JBRJ	838537fc-4aeb-4980-8b58-97fbdcd1d91a	-9.44917	-68.5536
502	Menispermaceae	Abuta	grandifolia	UESB	3a2b60a6-5c60-413a-8bff-a9740e774c09	-10.4167	-54.4667
503	Menispermaceae	Abuta	grandifolia	MO	90fd6680-349f-11d8-aa2d-b8a03c50a862	1.05	-66.15
504	Menispermaceae	Abuta	grandifolia	MO	90fd6680-349f-11d8-aa2d-b8a03c50a862	3.66666	-65.75
505	Menispermaceae	Abuta	grandifolia	Instituto Nacional de Pesquisas da AmazÃ´nia (INPA)	c0d9c91a-0f83-4819-bf7e-bb5e1184eb6b	-2.88333	-59.97
506	Menispermaceae	Abuta	grandifolia	IAC	c47cd3b0-2178-4a4b-87a6-740b482970a9	-2.6364	-54.9372
507	Menispermaceae	Abuta	grandifolia		396d5f30-dea9-11db-8ab4-b8a03c50a862	4.45	-58.7833
508	Menispermaceae	Abuta	grandifolia	NY	ae447c50-b8a8-11d8-92a4-b8a03c50a862	-9.4492	-68.5536
509	Menispermaceae	Abuta	grandifolia	MO	90fd6680-349f-11d8-aa2d-b8a03c50a862	-2.88333	-59.9667
510	Menispermaceae	Abuta	grandifolia	US	bc092ff0-02e4-11dc-991f-b8a03c50a862	4.06667	-59.5167
511	Menispermaceae	Abuta	grandifolia	MO	90fd6680-349f-11d8-aa2d-b8a03c50a862	-2.91666	-76.4167
512	Menispermaceae	Abuta	grandifolia	F	7b8aff00-a9f8-11d8-944b-b8a03c50a862	-14	-65.5
513	Menispermaceae	Abuta	grandifolia	NY	ae447c50-b8a8-11d8-92a4-b8a03c50a862	-0.133569	-67.0908
514	Menispermaceae	Abuta	grandifolia		396d5f30-dea9-11db-8ab4-b8a03c50a862	-11.1333	-66.1667
515	Menispermaceae	Abuta	grandifolia	MPEG	4f1aa16c-ac1f-4e25-95fa-70bd71b7a0b4	-1.16167	-52.6264
516	Menispermaceae	Abuta	grandifolia	Instituto AmazÃ³nico de Investigaciones CientÃ­ficas SINCHI	9d77fdeb-100f-4b29-98ad-4effdd824457	-0.54972	-72.3417
517	Menispermaceae	Abuta	grandifolia	MO	90fd6680-349f-11d8-aa2d-b8a03c50a862	-0.13333	-76.3667
518	Menispermaceae	Abuta	grandifolia	NY	ae447c50-b8a8-11d8-92a4-b8a03c50a862	-10.5833	-63.5833
519	Menispermaceae	Abuta	grandifolia	Instituto Nacional de Pesquisas da AmazÃ´nia (INPA)	c0d9c91a-0f83-4819-bf7e-bb5e1184eb6b	-1.58333	-65.23
520	Menispermaceae	Abuta	grandifolia	NY	ae447c50-b8a8-11d8-92a4-b8a03c50a862	-3.08592	-59.9914
521	Menispermaceae	Abuta	grandifolia	Herbario Universidad de Antioquia	9d77fdeb-100f-4b29-98ad-4effdd824457	2.58333	-72.8667
522	Menispermaceae	Abuta	grandifolia	Instituto Nacional de Pesquisas da AmazÃ´nia (INPA)	c0d9c91a-0f83-4819-bf7e-bb5e1184eb6b	1.48669	-61.07
523	Menispermaceae	Abuta	grandifolia	MO	90fd6680-349f-11d8-aa2d-b8a03c50a862	-13.5833	-60.9
524	Menispermaceae	Abuta	grandifolia	MO	90fd6680-349f-11d8-aa2d-b8a03c50a862	-1	-77.6667
525	Menispermaceae	Abuta	grandifolia	JBRJ	838537fc-4aeb-4980-8b58-97fbdcd1d91a	-10.5833	-63.5833
526	Menispermaceae	Abuta	grandifolia	NY	ae447c50-b8a8-11d8-92a4-b8a03c50a862	-7.58	-57.52
527	Menispermaceae	Abuta	grandifolia	NY	ae447c50-b8a8-11d8-92a4-b8a03c50a862	-3.10229	-67.9465
528	Menispermaceae	Abuta	grandifolia		396d5f30-dea9-11db-8ab4-b8a03c50a862	3.66667	-52.0167
529	Menispermaceae	Abuta	grandifolia	Instituto de InvestigaciÃ³n de Recursos BiolÃ³gicos Alexander von Humboldt (IAvH)	2a7e3080-28a9-11dd-97cd-b8a03c50a862	3.86006	-72.6816
530	Menispermaceae	Abuta	grandifolia	MO	90fd6680-349f-11d8-aa2d-b8a03c50a862	-4.12277	-72.9253
531	Menispermaceae	Abuta	grandifolia	F	7b8aff00-a9f8-11d8-944b-b8a03c50a862	-17.5	-61.5
532	Menispermaceae	Abuta	grandifolia	MO	90fd6680-349f-11d8-aa2d-b8a03c50a862	-0.51666	-76.3833
533	Menispermaceae	Abuta	grandifolia	JBRJ	838537fc-4aeb-4980-8b58-97fbdcd1d91a	-8	-57.0833
534	Menispermaceae	Abuta	grandifolia	NY	ae447c50-b8a8-11d8-92a4-b8a03c50a862	-1.45349	-48.4765
535	Menispermaceae	Abuta	grandifolia	Herbario AmazÃ³nico Colombiano	9d77fdeb-100f-4b29-98ad-4effdd824457	5.32444	-67.8833
536	Menispermaceae	Abuta	grandifolia	F	7b8aff00-a9f8-11d8-944b-b8a03c50a862	-2.61061	-71.4857
537	Menispermaceae	Abuta	grandifolia	UESB	3a2b60a6-5c60-413a-8bff-a9740e774c09	-9.80611	-57.7692
538	Menispermaceae	Abuta	grandifolia	MO	90fd6680-349f-11d8-aa2d-b8a03c50a862	-13.5833	-68.7667
539	Menispermaceae	Abuta	grandifolia	Instituto Nacional de Pesquisas da AmazÃ´nia (INPA)	c0d9c91a-0f83-4819-bf7e-bb5e1184eb6b	-10.5833	-63.58
540	Menispermaceae	Abuta	grandifolia	NY	ae447c50-b8a8-11d8-92a4-b8a03c50a862	-7.58	-57.52
541	Menispermaceae	Abuta	grandifolia	US	bc092ff0-02e4-11dc-991f-b8a03c50a862	5.45	-55.2
542	Menispermaceae	Abuta	grandifolia	F	7b8aff00-a9f8-11d8-944b-b8a03c50a862	4.7364	-58.7017
543	Menispermaceae	Abuta	grandifolia	Instituto AmazÃ³nico de Investigaciones CientÃ­ficas SINCHI	9d77fdeb-100f-4b29-98ad-4effdd824457	-0.1625	-72.3417
544	Menispermaceae	Abuta	grandifolia	Instituto AmazÃ³nico de Investigaciones CientÃ­ficas SINCHI	9d77fdeb-100f-4b29-98ad-4effdd824457	0.675	-76.7583
545	Menispermaceae	Abuta	grandifolia	MO	90fd6680-349f-11d8-aa2d-b8a03c50a862	-13.8833	-68.25
546	Menispermaceae	Abuta	grandifolia	MO	90fd6680-349f-11d8-aa2d-b8a03c50a862	-0.51666	-76.3833
547	Menispermaceae	Abuta	grandifolia	NY	ae447c50-b8a8-11d8-92a4-b8a03c50a862	-8	-57.0833
548	Menispermaceae	Abuta	grandifolia	NY	ae447c50-b8a8-11d8-92a4-b8a03c50a862	-2.86727	-67.787
549	Menispermaceae	Abuta	grandifolia	Herbario Universidad de Antioquia	9d77fdeb-100f-4b29-98ad-4effdd824457	2.9	-72.15
550	Menispermaceae	Abuta	grandifolia	Instituto AmazÃ³nico de Investigaciones CientÃ­ficas SINCHI	9d77fdeb-100f-4b29-98ad-4effdd824457	-0.25	-72.3781
551	Menispermaceae	Abuta	grandifolia	Escola Superior de Agricultura Luiz de Queiroz, ESALQ	a88bec5c-1cbf-47a2-8c3e-6081804d80a5	-9.4822	-57.4609
552	Menispermaceae	Abuta	grandifolia	Instituto Nacional de Pesquisas da AmazÃ´nia (INPA)	c0d9c91a-0f83-4819-bf7e-bb5e1184eb6b	-15.9592	-54.97
553	Menispermaceae	Abuta	grandifolia	MO	90fd6680-349f-11d8-aa2d-b8a03c50a862	-6.05	-50.2667
554	Menispermaceae	Abuta	grandifolia	MO	90fd6680-349f-11d8-aa2d-b8a03c50a862	-8	-57.0833
555	Menispermaceae	Abuta	grandifolia	NY	ae447c50-b8a8-11d8-92a4-b8a03c50a862	-2.53307	-44.303
556	Menispermaceae	Abuta	grandifolia	Herbario Universidad de Antioquia	9d77fdeb-100f-4b29-98ad-4effdd824457	2.35	-72.8167
557	Menispermaceae	Abuta	grandifolia	Instituto AmazÃ³nico de Investigaciones CientÃ­ficas SINCHI	9d77fdeb-100f-4b29-98ad-4effdd824457	-0.040278	-70.97
558	Menispermaceae	Abuta	grandifolia	MO	90fd6680-349f-11d8-aa2d-b8a03c50a862	-0.642583	-76.4646
559	Menispermaceae	Abuta	grandifolia	MO	90fd6680-349f-11d8-aa2d-b8a03c50a862	-15.6167	-67.4167
560	Menispermaceae	Abuta	grandifolia	NY	ae447c50-b8a8-11d8-92a4-b8a03c50a862	-7.75	-62.5333
561	Menispermaceae	Abuta	grandifolia	NY	ae447c50-b8a8-11d8-92a4-b8a03c50a862	-2.7026	-60.3942
562	Menispermaceae	Abuta	grandifolia	US	bc092ff0-02e4-11dc-991f-b8a03c50a862	6.23	-64.41
563	Menispermaceae	Abuta	grandifolia		396d5f30-dea9-11db-8ab4-b8a03c50a862	3.36667	-63.45
564	Menispermaceae	Abuta	grandifolia	NY	ae447c50-b8a8-11d8-92a4-b8a03c50a862	-9.97744	-66.7931
565	Menispermaceae	Abuta	grandifolia	Instituto Nacional de Pesquisas da AmazÃ´nia (INPA)	c0d9c91a-0f83-4819-bf7e-bb5e1184eb6b	-2.88333	-59.97
566	Menispermaceae	Abuta	grandifolia	MO	90fd6680-349f-11d8-aa2d-b8a03c50a862	-11.88	-71.4
567	Menispermaceae	Abuta	grandifolia	MO	90fd6680-349f-11d8-aa2d-b8a03c50a862	-0.51666	-76.3833
568	Menispermaceae	Abuta	grandifolia	NY	ae447c50-b8a8-11d8-92a4-b8a03c50a862	-2.5175	-60.26
569	Menispermaceae	Abuta	grandifolia	MO	90fd6680-349f-11d8-aa2d-b8a03c50a862	-16.0275	-67.1606
570	Menispermaceae	Abuta	grandifolia	G	43a26bbf-466a-4335-96cc-01d0656c614a	-10.7731	-53.0897
571	Menispermaceae	Abuta	grandifolia	NY	ae447c50-b8a8-11d8-92a4-b8a03c50a862	-10.0244	-67.56
572	Menispermaceae	Abuta	grandifolia	MO	90fd6680-349f-11d8-aa2d-b8a03c50a862	-4.55138	-78.215
573	Menispermaceae	Abuta	grandifolia	MO	90fd6680-349f-11d8-aa2d-b8a03c50a862	-15.1667	-66.6167
574	Menispermaceae	Abuta	grandifolia	MO	90fd6680-349f-11d8-aa2d-b8a03c50a862	-8	-63
575	Menispermaceae	Abuta	grandifolia	NY	ae447c50-b8a8-11d8-92a4-b8a03c50a862	-1.0838	-57.0516
576	Menispermaceae	Abuta	grandifolia	COL	eac88d99-9f6c-4031-8fc4-8088f0e0dfe7	1.00642	-70.4232
577	Menispermaceae	Abuta	grandifolia	Herbario AmazÃ³nico Colombiano	9d77fdeb-100f-4b29-98ad-4effdd824457	2.53078	-72.7793
578	Menispermaceae	Abuta	grandifolia	MO	90fd6680-349f-11d8-aa2d-b8a03c50a862	-2.55	-77.7667
579	Menispermaceae	Abuta	grandifolia	MO	90fd6680-349f-11d8-aa2d-b8a03c50a862	-0.627283	-76.4623
580	Menispermaceae	Abuta	grandifolia	MO	90fd6680-349f-11d8-aa2d-b8a03c50a862	-3.88111	-73.4919
581	Menispermaceae	Abuta	grandifolia	MO	90fd6680-349f-11d8-aa2d-b8a03c50a862	-11	-66.0833
582	Menispermaceae	Abuta	grandifolia	F	7b8aff00-a9f8-11d8-944b-b8a03c50a862	-12	-70.25
583	Menispermaceae	Abuta	grandifolia	MO	90fd6680-349f-11d8-aa2d-b8a03c50a862	-15.25	-68.1667
584	Menispermaceae	Abuta	grandifolia	MO	90fd6680-349f-11d8-aa2d-b8a03c50a862	-10.0242	-67.56
585	Menispermaceae	Abuta	grandifolia	MO	90fd6680-349f-11d8-aa2d-b8a03c50a862	-2.88333	-59.9667
586	Menispermaceae	Abuta	grandifolia	Instituto AmazÃ³nico de Investigaciones CientÃ­ficas SINCHI	9d77fdeb-100f-4b29-98ad-4effdd824457	-0.60888	-72.3656
587	Menispermaceae	Abuta	grandifolia	Instituto Nacional de Pesquisas da AmazÃ´nia (INPA)	c0d9c91a-0f83-4819-bf7e-bb5e1184eb6b	-8	-63
588	Menispermaceae	Abuta	grandifolia	MO	90fd6680-349f-11d8-aa2d-b8a03c50a862	-0.38333	-77
589	Menispermaceae	Abuta	grandifolia	NY	ae447c50-b8a8-11d8-92a4-b8a03c50a862	-10.53	-68.13
590	Menispermaceae	Abuta	grandifolia	JBRJ	838537fc-4aeb-4980-8b58-97fbdcd1d91a	-10.0936	-67.6503
591	Menispermaceae	Abuta	grandifolia	Instituto Nacional de Pesquisas da AmazÃ´nia (INPA)	c0d9c91a-0f83-4819-bf7e-bb5e1184eb6b	-2.88333	-59.97
592	Menispermaceae	Abuta	grandifolia	MO	90fd6680-349f-11d8-aa2d-b8a03c50a862	-12.8333	-69.2833
593	Menispermaceae	Abuta	grandifolia	Instituto Nacional de Pesquisas da AmazÃ´nia (INPA)	c0d9c91a-0f83-4819-bf7e-bb5e1184eb6b	-7.75	-62.53
594	Menispermaceae	Abuta	grandifolia	MO	90fd6680-349f-11d8-aa2d-b8a03c50a862	-0.3366	-77.01
595	Menispermaceae	Abuta	grandifolia	NY	ae447c50-b8a8-11d8-92a4-b8a03c50a862	-7.5	-70.25
596	Menispermaceae	Abuta	grandifolia	UNEMAT	e7132376-4a7e-458a-be08-946850a2beac	-9.31722	-56.7806
597	Menispermaceae	Abuta	grandifolia	MO	90fd6680-349f-11d8-aa2d-b8a03c50a862	-4.78056	-77.8711
598	Menispermaceae	Abuta	grandifolia	MO	90fd6680-349f-11d8-aa2d-b8a03c50a862	-4.16666	-73.5
599	Menispermaceae	Abuta	grandifolia	Instituto Nacional de Pesquisas da AmazÃ´nia (INPA)	c0d9c91a-0f83-4819-bf7e-bb5e1184eb6b	-11.1333	-66.17
600	Menispermaceae	Abuta	grandifolia	MO	90fd6680-349f-11d8-aa2d-b8a03c50a862	-0.5	-77
601	Menispermaceae	Abuta	grandifolia	NY	ae447c50-b8a8-11d8-92a4-b8a03c50a862	-7.5	-70.25
602	Menispermaceae	Abuta	grandifolia	Instituto AmazÃ³nico de Investigaciones CientÃ­ficas SINCHI	9d77fdeb-100f-4b29-98ad-4effdd824457	0.645278	-70.1978
603	Menispermaceae	Abuta	grandifolia	MO	90fd6680-349f-11d8-aa2d-b8a03c50a862	-4.75	-78.5
604	Menispermaceae	Abuta	grandifolia	MO	90fd6680-349f-11d8-aa2d-b8a03c50a862	-4.16666	-73.5
605	Menispermaceae	Abuta	grandifolia	NY	ae447c50-b8a8-11d8-92a4-b8a03c50a862	-6.5	-50.27
606	Menispermaceae	Abuta	grandifolia	MO	90fd6680-349f-11d8-aa2d-b8a03c50a862	-0.38333	-77
607	Menispermaceae	Abuta	grandifolia	MO	90fd6680-349f-11d8-aa2d-b8a03c50a862	0.9	-76.1667
608	Menispermaceae	Abuta	grandifolia	UNEMAT	e7132376-4a7e-458a-be08-946850a2beac	-9.59583	-55.2547
609	Menispermaceae	Abuta	grandifolia	MO	90fd6680-349f-11d8-aa2d-b8a03c50a862	-0.864317	-76.2787
610	Menispermaceae	Abuta	grandifolia	MO	90fd6680-349f-11d8-aa2d-b8a03c50a862	-4.16666	-73.5
611	Menispermaceae	Abuta	grandifolia	MO	90fd6680-349f-11d8-aa2d-b8a03c50a862	-11.1333	-66.1667
612	Menispermaceae	Abuta	grandifolia	NY	ae447c50-b8a8-11d8-92a4-b8a03c50a862	3.62	-53.2833
613	Menispermaceae	Abuta	grandifolia	MO	90fd6680-349f-11d8-aa2d-b8a03c50a862	-7.5	-70.25
614	Menispermaceae	Abuta	grandifolia	K	061b4f20-f241-11da-a328-b8a03c50a862	-9.6	-55.25
615	Menispermaceae	Abuta	grandifolia	AAU	8e1a97a0-3ca8-11d9-8439-b8a03c50a862	-3.983	-79.1
616	Menispermaceae	Abuta	grandifolia	MO	90fd6680-349f-11d8-aa2d-b8a03c50a862	-3.8	-73.4167
617	Menispermaceae	Abuta	grandifolia	AAU	8e1a97a0-3ca8-11d9-8439-b8a03c50a862	-0.516	-76.383
618	Menispermaceae	Abuta	grandifolia	NY	ae447c50-b8a8-11d8-92a4-b8a03c50a862	-4.5256	-71.5644
619	Menispermaceae	Abuta	grandifolia	NY	ae447c50-b8a8-11d8-92a4-b8a03c50a862	-9.33	-69
620	Menispermaceae	Abuta	grandifolia	UNEMAT	e7132376-4a7e-458a-be08-946850a2beac	-9.6675	-55.2161
621	Menispermaceae	Abuta	grandifolia	US	bc092ff0-02e4-11dc-991f-b8a03c50a862	4.36	-52.16
622	Menispermaceae	Abuta	grandifolia	Universidad de Antioquia	cccff716-2694-4209-9f9e-2f7a484465a0	2.42044	-74.7624
623	Menispermaceae	Abuta	grandifolia	AAU	8e1a97a0-3ca8-11d9-8439-b8a03c50a862	-0.516	-76.383
624	Menispermaceae	Abuta	grandifolia	NY	ae447c50-b8a8-11d8-92a4-b8a03c50a862	-3.2922	-64.7575
625	Menispermaceae	Abuta	grandifolia	JBRJ	838537fc-4aeb-4980-8b58-97fbdcd1d91a	-9.33333	-69
626	Menispermaceae	Abuta	grandifolia	FundaÃ§Ã£o Universidade Federal de Mato Grosso do Sul (UFMS)	658207e3-b01f-4007-b14d-64b13022cd5a	-20.4498	-55.4834
627	Menispermaceae	Abuta	grandifolia	MO	90fd6680-349f-11d8-aa2d-b8a03c50a862	-1.56666	-77.75
628	Menispermaceae	Abuta	grandifolia	Instituto Nacional de Pesquisas da AmazÃ´nia (INPA)	c0d9c91a-0f83-4819-bf7e-bb5e1184eb6b	-4.41667	-70.55
629	Menispermaceae	Abuta	grandifolia	MO	90fd6680-349f-11d8-aa2d-b8a03c50a862	-3.94083	-73.4719
630	Menispermaceae	Abuta	grandifolia	NY	ae447c50-b8a8-11d8-92a4-b8a03c50a862	-3.2922	-64.7575
631	Menispermaceae	Abuta	grandifolia	MO	90fd6680-349f-11d8-aa2d-b8a03c50a862	-9.33333	-69
632	Menispermaceae	Abuta	grandifolia	K	061b4f20-f241-11da-a328-b8a03c50a862	-9.66	-55.4
633	Menispermaceae	Abuta	grandifolia	MO	90fd6680-349f-11d8-aa2d-b8a03c50a862	-0.973717	-76.2214
634	Menispermaceae	Abuta	grandifolia	MO	90fd6680-349f-11d8-aa2d-b8a03c50a862	-12.8333	-69.3333
635	Menispermaceae	Abuta	grandifolia	AAU	8e1a97a0-3ca8-11d9-8439-b8a03c50a862	-0.516	-76.383
636	Menispermaceae	Abuta	grandifolia	NY	ae447c50-b8a8-11d8-92a4-b8a03c50a862	-1.74926	-60.1486
637	Menispermaceae	Abuta	grandifolia	NY	ae447c50-b8a8-11d8-92a4-b8a03c50a862	-1.05	-46.77
638	Menispermaceae	Abuta	grandifolia	Instituto Nacional de Pesquisas da AmazÃ´nia (INPA)	c0d9c91a-0f83-4819-bf7e-bb5e1184eb6b	-1	-59
639	Menispermaceae	Abuta	grandifolia	MO	90fd6680-349f-11d8-aa2d-b8a03c50a862	-0.973717	-76.2214
640	Menispermaceae	Abuta	grandifolia	MO	90fd6680-349f-11d8-aa2d-b8a03c50a862	-1.25	-76.9167
641	Menispermaceae	Abuta	grandifolia	MO	90fd6680-349f-11d8-aa2d-b8a03c50a862	-0.46666	-76.55
642	Menispermaceae	Abuta	grandifolia	NY	ae447c50-b8a8-11d8-92a4-b8a03c50a862	-1.74926	-60.1486
643	Menispermaceae	Abuta	grandifolia	NY	ae447c50-b8a8-11d8-92a4-b8a03c50a862	-3.13	-68.02
644	Menispermaceae	Abuta	grandifolia	Instituto Nacional de Pesquisas da AmazÃ´nia (INPA)	c0d9c91a-0f83-4819-bf7e-bb5e1184eb6b	-1	-59
645	Menispermaceae	Abuta	grandifolia	MO	90fd6680-349f-11d8-aa2d-b8a03c50a862	-8.35	-74.5667
646	Menispermaceae	Abuta	grandifolia	F	7b8aff00-a9f8-11d8-944b-b8a03c50a862	-12	-70.25
647	Menispermaceae	Abuta	grandifolia	AAU	8e1a97a0-3ca8-11d9-8439-b8a03c50a862	-0.95	-75.416
648	Menispermaceae	Abuta	grandifolia	MO	90fd6680-349f-11d8-aa2d-b8a03c50a862	0.05	-77.05
649	Menispermaceae	Abuta	grandifolia	Instituto Nacional de Pesquisas da AmazÃ´nia (INPA)	c0d9c91a-0f83-4819-bf7e-bb5e1184eb6b	-2.5	-55.25
650	Menispermaceae	Abuta	grandifolia	Instituto Nacional de Pesquisas da AmazÃ´nia (INPA)	c0d9c91a-0f83-4819-bf7e-bb5e1184eb6b	-1	-59
651	Menispermaceae	Abuta	grandifolia	F	7b8aff00-a9f8-11d8-944b-b8a03c50a862	-8.35	-74.57
652	Menispermaceae	Abuta	grandifolia	MO	90fd6680-349f-11d8-aa2d-b8a03c50a862	-12.8333	-69.3333
653	Menispermaceae	Abuta	grandifolia	AAU	8e1a97a0-3ca8-11d9-8439-b8a03c50a862	-0.466	-76.55
654	Menispermaceae	Abuta	grandifolia	MO	90fd6680-349f-11d8-aa2d-b8a03c50a862	0.05	-77.05
655	Menispermaceae	Abuta	grandifolia	NHMUK	19456090-b49a-11d8-abeb-b8a03c50a862	3.9289	-53.2335
656	Menispermaceae	Abuta	grandifolia	Instituto Nacional de Pesquisas da AmazÃ´nia (INPA)	c0d9c91a-0f83-4819-bf7e-bb5e1184eb6b	-1	-59
657	Menispermaceae	Abuta	grandifolia	MO	90fd6680-349f-11d8-aa2d-b8a03c50a862	-3.25	-72.9167
658	Menispermaceae	Abuta	grandifolia	MO	90fd6680-349f-11d8-aa2d-b8a03c50a862	-12.5833	-69.15
659	Menispermaceae	Abuta	grandifolia	MO	90fd6680-349f-11d8-aa2d-b8a03c50a862	-0.95	-75.4167
660	Menispermaceae	Abuta	grandifolia	NY	ae447c50-b8a8-11d8-92a4-b8a03c50a862	3.375	-63.225
661	Menispermaceae	Abuta	grandifolia	NHMUK	19456090-b49a-11d8-abeb-b8a03c50a862	-10.7731	-53.0898
662	Menispermaceae	Abuta	grandifolia	FundaÃ§Ã£o Universidade Federal de Mato Grosso do Sul (UFMS)	658207e3-b01f-4007-b14d-64b13022cd5a	-20.4536	-55.4971
663	Menispermaceae	Abuta	grandifolia	MO	90fd6680-349f-11d8-aa2d-b8a03c50a862	-0.973717	-76.2214
664	Menispermaceae	Abuta	grandifolia	AAU	8e1a97a0-3ca8-11d9-8439-b8a03c50a862	0.016	-76.183
665	Menispermaceae	Abuta	grandifolia	Instituto AmazÃ³nico de Investigaciones CientÃ­ficas SINCHI	9d77fdeb-100f-4b29-98ad-4effdd824457	-0.60111	-72.3831
666	Menispermaceae	Abuta	grandifolia	Instituto Nacional de Pesquisas da AmazÃ´nia (INPA)	c0d9c91a-0f83-4819-bf7e-bb5e1184eb6b	3.41667	-63.05
667	Menispermaceae	Abuta	grandifolia	NHMUK	19456090-b49a-11d8-abeb-b8a03c50a862	-10.7731	-53.0898
668	Menispermaceae	Abuta	grandifolia	FundaÃ§Ã£o Universidade Federal de Mato Grosso do Sul (UFMS)	658207e3-b01f-4007-b14d-64b13022cd5a	-20.4512	-55.4841
669	Menispermaceae	Abuta	grandifolia	Instituto AmazÃ³nico de Investigaciones CientÃ­ficas SINCHI	9d77fdeb-100f-4b29-98ad-4effdd824457	2.60167	-71.1439
670	Menispermaceae	Abuta	grandifolia	MO	90fd6680-349f-11d8-aa2d-b8a03c50a862	-1.25	-76.9167
671	Menispermaceae	Abuta	grandifolia	NY	ae447c50-b8a8-11d8-92a4-b8a03c50a862	-1.83625	-66.8767
672	Menispermaceae	Abuta	grandifolia	NY	ae447c50-b8a8-11d8-92a4-b8a03c50a862	-3.06732	-59.9953
673	Menispermaceae	Abuta	grandifolia	NHMUK	19456090-b49a-11d8-abeb-b8a03c50a862	-10.7731	-53.0898
674	Menispermaceae	Abuta	grandifolia	FundaÃ§Ã£o Universidade Federal de Mato Grosso do Sul (UFMS)	658207e3-b01f-4007-b14d-64b13022cd5a	-20.4512	-55.4839
675	Menispermaceae	Abuta	grandifolia	MO	90fd6680-349f-11d8-aa2d-b8a03c50a862	-3.25	-72.9167
676	Menispermaceae	Abuta	grandifolia	MO	90fd6680-349f-11d8-aa2d-b8a03c50a862	0.01666	-76.1833
677	Menispermaceae	Abuta	grandifolia	MO	90fd6680-349f-11d8-aa2d-b8a03c50a862	-1.03333	-77.6167
678	Menispermaceae	Abuta	grandifolia	NY	ae447c50-b8a8-11d8-92a4-b8a03c50a862	-3.06732	-59.9953
679	Menispermaceae	Abuta	grandifolia	FundaÃ§Ã£o Universidade Federal de Mato Grosso do Sul (UFMS)	658207e3-b01f-4007-b14d-64b13022cd5a	-20.4512	-55.4839
680	Menispermaceae	Abuta	grandifolia	Instituto de InvestigaciÃ³n de Recursos BiolÃ³gicos Alexander von Humboldt (IAvH)	2a7e3080-28a9-11dd-97cd-b8a03c50a862	-3.03333	-70
681	Menispermaceae	Abuta	grandifolia	MO	90fd6680-349f-11d8-aa2d-b8a03c50a862	-12.8333	-69.2833
682	Menispermaceae	Abuta	grandifolia	NY	ae447c50-b8a8-11d8-92a4-b8a03c50a862	3.62	-53.2
683	Menispermaceae	Abuta	grandifolia	NY	ae447c50-b8a8-11d8-92a4-b8a03c50a862	-7.5	-73.73
684	Menispermaceae	Abuta	grandifolia	MO	90fd6680-349f-11d8-aa2d-b8a03c50a862	-8.11667	-79.0167
685	Menispermaceae	Abuta	grandifolia	MO	90fd6680-349f-11d8-aa2d-b8a03c50a862	-0.56666	-77.3333
686	Menispermaceae	Abuta	grandifolia	Instituto Nacional de Pesquisas da AmazÃ´nia (INPA)	c0d9c91a-0f83-4819-bf7e-bb5e1184eb6b	-2.41667	-59.75
687	Menispermaceae	Abuta	grandifolia	MO	90fd6680-349f-11d8-aa2d-b8a03c50a862	2.86666	-65.2167
688	Menispermaceae	Abuta	grandifolia	NY	ae447c50-b8a8-11d8-92a4-b8a03c50a862	-7.5	-73.73
689	Menispermaceae	Abuta	grandifolia	Instituto Nacional de Pesquisas da AmazÃ´nia (INPA)	c0d9c91a-0f83-4819-bf7e-bb5e1184eb6b	-1	-59
690	Menispermaceae	Abuta	grandifolia	MO	90fd6680-349f-11d8-aa2d-b8a03c50a862	-3.25	-72.9167
691	Menispermaceae	Abuta	grandifolia	MO	90fd6680-349f-11d8-aa2d-b8a03c50a862	-3.8	-73.4167
692	Menispermaceae	Abuta	grandifolia	MO	90fd6680-349f-11d8-aa2d-b8a03c50a862	-3.46666	-72.8
693	Menispermaceae	Abuta	grandifolia	NY	ae447c50-b8a8-11d8-92a4-b8a03c50a862	-7.63456	-72.6716
694	Menispermaceae	Abuta	grandifolia	JBRJ	838537fc-4aeb-4980-8b58-97fbdcd1d91a	-22.7964	-42.0489
695	Menispermaceae	Abuta	grandifolia	MO	90fd6680-349f-11d8-aa2d-b8a03c50a862	-3.25	-72.9167
696	Menispermaceae	Abuta	grandifolia	Universidad de Antioquia	cccff716-2694-4209-9f9e-2f7a484465a0	2.35	-72.8167
697	Menispermaceae	Abuta	grandifolia	MO	90fd6680-349f-11d8-aa2d-b8a03c50a862	-12.8333	-69.2833
698	Menispermaceae	Abuta	grandifolia	NY	ae447c50-b8a8-11d8-92a4-b8a03c50a862	-7.63456	-72.6716
699	Menispermaceae	Abuta	grandifolia	Instituto Nacional de Pesquisas da AmazÃ´nia (INPA)	c0d9c91a-0f83-4819-bf7e-bb5e1184eb6b	-1	-59
700	Menispermaceae	Abuta	grandifolia	Instituto AmazÃ³nico de Investigaciones CientÃ­ficas SINCHI	9d77fdeb-100f-4b29-98ad-4effdd824457	-1.09583	-69.525
701	Menispermaceae	Abuta	grandifolia	Universidad de Antioquia	cccff716-2694-4209-9f9e-2f7a484465a0	2.58333	-72.8667
702	Menispermaceae	Abuta	grandifolia	MO	90fd6680-349f-11d8-aa2d-b8a03c50a862	-4.48333	-73.5833
703	Menispermaceae	Abuta	grandifolia	NY	ae447c50-b8a8-11d8-92a4-b8a03c50a862	-7.2586	-64.7992
704	Menispermaceae	Abuta	grandifolia	FundaÃ§Ã£o Universidade Federal de Mato Grosso do Sul (UFMS)	658207e3-b01f-4007-b14d-64b13022cd5a	-17.8771	-57.5525
705	Menispermaceae	Abuta	grandifolia	MO	90fd6680-349f-11d8-aa2d-b8a03c50a862	-3.25	-72.9167
706	Menispermaceae	Abuta	grandifolia	Universidad de Antioquia	cccff716-2694-4209-9f9e-2f7a484465a0	2.9	-72.15
707	Menispermaceae	Abuta	grandifolia	MO	90fd6680-349f-11d8-aa2d-b8a03c50a862	-4.83333	-73.75
708	Menispermaceae	Abuta	grandifolia	NY	ae447c50-b8a8-11d8-92a4-b8a03c50a862	-0.4142	-65.0192
709	Menispermaceae	Abuta	grandifolia	K	061b4f20-f241-11da-a328-b8a03c50a862	-9.07	-55.23
710	Menispermaceae	Abuta	grandifolia	MO	90fd6680-349f-11d8-aa2d-b8a03c50a862	-4.16666	-73.5
711	Menispermaceae	Abuta	grandifolia	MO	90fd6680-349f-11d8-aa2d-b8a03c50a862	-0.71666	-77.5333
712	Menispermaceae	Abuta	grandifolia	AAU	8e1a97a0-3ca8-11d9-8439-b8a03c50a862	-0.25	-76.35
713	Menispermaceae	Abuta	grandifolia	NY	ae447c50-b8a8-11d8-92a4-b8a03c50a862	-0.1483	-66.9356
714	Menispermaceae	Abuta	grandifolia	Universidade Federal dos Vales do Jequitinhonha e Mucuri (UFVJM)	60f97f47-cd0d-4ff5-b0c0-c98495bf430a	-12.1122	-50.8158
715	Menispermaceae	Abuta	grandifolia	MO	90fd6680-349f-11d8-aa2d-b8a03c50a862	-3.25	-72.9167
716	Menispermaceae	Abuta	grandifolia	MO	90fd6680-349f-11d8-aa2d-b8a03c50a862	4.25	-66.3333
717	Menispermaceae	Abuta	grandifolia	MO	90fd6680-349f-11d8-aa2d-b8a03c50a862	-0.25	-76.35
718	Menispermaceae	Abuta	grandifolia	JBRJ	838537fc-4aeb-4980-8b58-97fbdcd1d91a	-12.8667	-60.2
719	Menispermaceae	Abuta	grandifolia	Instituto AmazÃ³nico de Investigaciones CientÃ­ficas SINCHI	9d77fdeb-100f-4b29-98ad-4effdd824457	3.03118	-72.1631
720	Menispermaceae	Abuta	grandifolia	Empresa Brasileira de Pesquisa AgropecuÃ¡ria (EMBRAPA)	aa3e4a95-dc4c-45fa-9c0a-cecad3a1511f	-18.2828	-55.0439
721	Menispermaceae	Abuta	grandifolia	US	bc092ff0-02e4-11dc-991f-b8a03c50a862	4.25	-66.33
722	Menispermaceae	Abuta	grandifolia	Instituto Nacional de Pesquisas da AmazÃ´nia (INPA)	c0d9c91a-0f83-4819-bf7e-bb5e1184eb6b	-3.5	-49.53
723	Menispermaceae	Abuta	grandifolia	NY	ae447c50-b8a8-11d8-92a4-b8a03c50a862	3.07941	-60.9601
724	Menispermaceae	Abuta	grandifolia	UnB	e97090cb-7731-41c7-ac24-31a841730654	-12.1122	-50.8158
725	Menispermaceae	Abuta	grandifolia	MO	90fd6680-349f-11d8-aa2d-b8a03c50a862	-4.91666	-78.3167
726	Menispermaceae	Abuta	grandifolia	MO	90fd6680-349f-11d8-aa2d-b8a03c50a862	5.15	-67.75
727	Menispermaceae	Abuta	grandifolia	NY	ae447c50-b8a8-11d8-92a4-b8a03c50a862	-3.76418	-49.5592
728	Menispermaceae	Abuta	grandifolia	Universidade Federal dos Vales do Jequitinhonha e Mucuri (UFVJM)	60f97f47-cd0d-4ff5-b0c0-c98495bf430a	-12.1122	-50.8158
729	Menispermaceae	Abuta	grandifolia	Instituto Nacional de Pesquisas da AmazÃ´nia (INPA)	c0d9c91a-0f83-4819-bf7e-bb5e1184eb6b	-2.88333	-59.97
730	Menispermaceae	Abuta	grandifolia	MO	90fd6680-349f-11d8-aa2d-b8a03c50a862	-0.71666	-77.3167
731	Menispermaceae	Abuta	grandifolia	MO	90fd6680-349f-11d8-aa2d-b8a03c50a862	-3.5	-49.5333
732	Menispermaceae	Abuta	grandifolia	IF	52603cfd-d564-4e89-a466-5e71813677be	-12.3222	-52.7247
733	Menispermaceae	Abuta	grandifolia	Instituto AmazÃ³nico de Investigaciones CientÃ­ficas SINCHI	9d77fdeb-100f-4b29-98ad-4effdd824457	2.60778	-72.3172
734	Menispermaceae	Abuta	grandifolia	MO	90fd6680-349f-11d8-aa2d-b8a03c50a862	3.61666	-66.5833
735	Menispermaceae	Abuta	grandifolia	Instituto AmazÃ³nico de Investigaciones CientÃ­ficas SINCHI	9d77fdeb-100f-4b29-98ad-4effdd824457	-0.65138	-72.3042
736	Menispermaceae	Abuta	grandifolia	MO	90fd6680-349f-11d8-aa2d-b8a03c50a862	-10.3319	-75.2661
737	Menispermaceae	Abuta	grandifolia	MO	90fd6680-349f-11d8-aa2d-b8a03c50a862	-12.953	-68.9133
738	Menispermaceae	Abuta	grandifolia	MO	90fd6680-349f-11d8-aa2d-b8a03c50a862	-3.46666	-72.8333
739	Menispermaceae	Abuta	grandifolia	Instituto Nacional de Pesquisas da AmazÃ´nia (INPA)	c0d9c91a-0f83-4819-bf7e-bb5e1184eb6b	-4.05	-49.67
740	Menispermaceae	Abuta	grandifolia	Instituto Nacional de Pesquisas da AmazÃ´nia (INPA)	c0d9c91a-0f83-4819-bf7e-bb5e1184eb6b	-1	-59
741	Menispermaceae	Abuta	grandifolia	MO	90fd6680-349f-11d8-aa2d-b8a03c50a862	-12.6564	-68.7369
742	Menispermaceae	Abuta	grandifolia	Instituto AmazÃ³nico de Investigaciones CientÃ­ficas SINCHI	9d77fdeb-100f-4b29-98ad-4effdd824457	-0.5625	-72.2218
743	Menispermaceae	Abuta	grandifolia	NY	ae447c50-b8a8-11d8-92a4-b8a03c50a862	-4.1263	-49.7186
744	Menispermaceae	Abuta	grandifolia	BRIT	c4cbb860-e9c7-11da-8113-b8a03c50a862	-12.5452	-70.0818
745	Menispermaceae	Abuta	grandifolia	Instituto Nacional de Pesquisas da AmazÃ´nia (INPA)	c0d9c91a-0f83-4819-bf7e-bb5e1184eb6b	-2.88333	-59.97
746	Menispermaceae	Abuta	grandifolia	MO	90fd6680-349f-11d8-aa2d-b8a03c50a862	-0.86666	-76.0833
747	Menispermaceae	Abuta	grandifolia	NY	ae447c50-b8a8-11d8-92a4-b8a03c50a862	-4.18333	-49.7333
748	Menispermaceae	Abuta	grandifolia	Instituto Nacional de Pesquisas da AmazÃ´nia (INPA)	c0d9c91a-0f83-4819-bf7e-bb5e1184eb6b	-1	-59
749	Menispermaceae	Abuta	grandifolia	MO	90fd6680-349f-11d8-aa2d-b8a03c50a862	-12.6564	-68.7369
750	Menispermaceae	Abuta	grandifolia	MO	90fd6680-349f-11d8-aa2d-b8a03c50a862	-0.86666	-76.0833
751	Menispermaceae	Abuta	grandifolia	NY	ae447c50-b8a8-11d8-92a4-b8a03c50a862	-4.1263	-49.7186
752	Menispermaceae	Abuta	grandifolia	UNEMAT	e7132376-4a7e-458a-be08-946850a2beac	-9.49639	-55.8039
753	Menispermaceae	Abuta	grandifolia	Instituto AmazÃ³nico de Investigaciones CientÃ­ficas SINCHI	9d77fdeb-100f-4b29-98ad-4effdd824457	2.19528	-72.7842
754	Menispermaceae	Abuta	grandifolia	MO	90fd6680-349f-11d8-aa2d-b8a03c50a862	-0.95	-76.2167
755	Menispermaceae	Abuta	grandifolia	MO	90fd6680-349f-11d8-aa2d-b8a03c50a862	-4.05	-49.6667
756	Menispermaceae	Abuta	grandifolia	UNEMAT	e7132376-4a7e-458a-be08-946850a2beac	-9.57833	-55.9203
757	Menispermaceae	Abuta	grandifolia	F	7b8aff00-a9f8-11d8-944b-b8a03c50a862	-17.5	-61.5
758	Menispermaceae	Abuta	grandifolia	MO	90fd6680-349f-11d8-aa2d-b8a03c50a862	-0.95	-76.2167
759	Menispermaceae	Abuta	grandifolia	MO	90fd6680-349f-11d8-aa2d-b8a03c50a862	-3.83333	-77.6667
760	Menispermaceae	Abuta	grandifolia	K	061b4f20-f241-11da-a328-b8a03c50a862	-9.57	-55.92
761	Menispermaceae	Abuta	grandifolia	MO	90fd6680-349f-11d8-aa2d-b8a03c50a862	-2.88333	-59.9667
762	Menispermaceae	Abuta	grandifolia	MO	90fd6680-349f-11d8-aa2d-b8a03c50a862	-0.86666	-76.0833
763	Menispermaceae	Abuta	grandifolia	MO	90fd6680-349f-11d8-aa2d-b8a03c50a862	1.91666	-67.05
764	Menispermaceae	Abuta	grandifolia	USP	76dbcb10-efc5-4d5f-87a5-bcd409fc92c8	-9.3405	-55.5511
765	Menispermaceae	Abuta	grandifolia	MO	90fd6680-349f-11d8-aa2d-b8a03c50a862	-15.1555	-60.9914
766	Menispermaceae	Abuta	grandifolia	MO	90fd6680-349f-11d8-aa2d-b8a03c50a862	-4.48333	-73.5833
767	Menispermaceae	Abuta	grandifolia	NY	ae447c50-b8a8-11d8-92a4-b8a03c50a862	-3.76673	-49.6633
768	Menispermaceae	Abuta	grandifolia	IF	52603cfd-d564-4e89-a466-5e71813677be	-12.1711	-52.7253
769	Menispermaceae	Abuta	grandifolia	MO	90fd6680-349f-11d8-aa2d-b8a03c50a862	-13.7667	-68.2
770	Menispermaceae	Abuta	grandifolia	MO	90fd6680-349f-11d8-aa2d-b8a03c50a862	-3.83333	-73.4167
771	Menispermaceae	Abuta	grandifolia	NY	ae447c50-b8a8-11d8-92a4-b8a03c50a862	3.75	-53.0333
772	Menispermaceae	Abuta	grandifolia	MO	90fd6680-349f-11d8-aa2d-b8a03c50a862	-12.5308	-69.045
773	Menispermaceae	Abuta	grandifolia	Instituto Nacional de Pesquisas da AmazÃ´nia (INPA)	c0d9c91a-0f83-4819-bf7e-bb5e1184eb6b	-2.88333	-59.97
774	Menispermaceae	Abuta	grandifolia	Instituto Nacional de Pesquisas da AmazÃ´nia (INPA)	c0d9c91a-0f83-4819-bf7e-bb5e1184eb6b	-2.88333	-59.97
775	Menispermaceae	Abuta	grandifolia	MO	90fd6680-349f-11d8-aa2d-b8a03c50a862	-8.26667	-49.3667
776	Menispermaceae	Abuta	grandifolia	MO	90fd6680-349f-11d8-aa2d-b8a03c50a862	3.66666	-53.2167
777	Menispermaceae	Abuta	grandifolia	MO	90fd6680-349f-11d8-aa2d-b8a03c50a862	-4.91666	-78.3167
778	Menispermaceae	Abuta	grandifolia	Instituto AmazÃ³nico de Investigaciones CientÃ­ficas SINCHI	9d77fdeb-100f-4b29-98ad-4effdd824457	-0.62694	-72.3336
779	Menispermaceae	Abuta	grandifolia	Instituto Nacional de Pesquisas da AmazÃ´nia (INPA)	c0d9c91a-0f83-4819-bf7e-bb5e1184eb6b	-8.26667	-49.37
780	Menispermaceae	Abuta	grandifolia	Instituto Federal de EducaÃ§Ã£o, CiÃªncia e Tecnologia (IFAM)	a8d26b9b-a0c0-42b3-a479-b575f9b60793	-6.06883	-61.0853
781	Menispermaceae	Abuta	grandifolia	Instituto AmazÃ³nico de Investigaciones CientÃ­ficas SINCHI	9d77fdeb-100f-4b29-98ad-4effdd824457	-3.7798	-70.3222
782	Menispermaceae	Abuta	grandifolia	MO	90fd6680-349f-11d8-aa2d-b8a03c50a862	0.01666	-76.1833
783	Menispermaceae	Abuta	grandifolia	MO	90fd6680-349f-11d8-aa2d-b8a03c50a862	-8.26667	-49.3667
784	Menispermaceae	Abuta	grandifolia	Instituto AmazÃ³nico de Investigaciones CientÃ­ficas SINCHI	9d77fdeb-100f-4b29-98ad-4effdd824457	2.88717	-73.3658
785	Menispermaceae	Abuta	grandifolia	MO	90fd6680-349f-11d8-aa2d-b8a03c50a862	-14.7506	-61.1436
786	Menispermaceae	Abuta	grandifolia	MO	90fd6680-349f-11d8-aa2d-b8a03c50a862	4	-64
787	Menispermaceae	Abuta	grandifolia	NY	ae447c50-b8a8-11d8-92a4-b8a03c50a862	-8.26667	-49.3667
788	Menispermaceae	Abuta	grandifolia	MO	90fd6680-349f-11d8-aa2d-b8a03c50a862	-1.06806	-77.6181
789	Menispermaceae	Abuta	grandifolia	MO	90fd6680-349f-11d8-aa2d-b8a03c50a862	4.9	-67.5667
790	Menispermaceae	Abuta	grandifolia	MO	90fd6680-349f-11d8-aa2d-b8a03c50a862	-0.91666	-76.1833
791	Menispermaceae	Abuta	grandifolia	NY	ae447c50-b8a8-11d8-92a4-b8a03c50a862	-8.05	-50.1667
792	Menispermaceae	Abuta	grandifolia	Instituto Nacional de Pesquisas da AmazÃ´nia (INPA)	c0d9c91a-0f83-4819-bf7e-bb5e1184eb6b	-4	-68
793	Menispermaceae	Abuta	grandifolia	MO	90fd6680-349f-11d8-aa2d-b8a03c50a862	4.9	-67.5667
794	Menispermaceae	Abuta	grandifolia	MO	90fd6680-349f-11d8-aa2d-b8a03c50a862	-0.91666	-76.1833
795	Menispermaceae	Abuta	grandifolia	MO	90fd6680-349f-11d8-aa2d-b8a03c50a862	-8.07222	-50.1708
796	Menispermaceae	Abuta	grandifolia	Instituto AmazÃ³nico de Investigaciones CientÃ­ficas SINCHI	9d77fdeb-100f-4b29-98ad-4effdd824457	-2.37164	-70.2028
797	Menispermaceae	Abuta	grandifolia	MO	90fd6680-349f-11d8-aa2d-b8a03c50a862	-4.91667	-78.3167
798	Menispermaceae	Abuta	grandifolia	Instituto Nacional de Pesquisas da AmazÃ´nia (INPA)	c0d9c91a-0f83-4819-bf7e-bb5e1184eb6b	-2.88333	-59.97
799	Menispermaceae	Abuta	grandifolia	Instituto Nacional de Pesquisas da AmazÃ´nia (INPA)	c0d9c91a-0f83-4819-bf7e-bb5e1184eb6b	-8.05	-50.17
800	Menispermaceae	Abuta	grandifolia	JBRJ	838537fc-4aeb-4980-8b58-97fbdcd1d91a	-7.93056	-71.5375
801	Menispermaceae	Abuta	grandifolia	MO	90fd6680-349f-11d8-aa2d-b8a03c50a862	1.53333	-58.8333
802	Menispermaceae	Abuta	grandifolia	MO	90fd6680-349f-11d8-aa2d-b8a03c50a862	4.3	-52.3667
803	Menispermaceae	Abuta	grandifolia	MO	90fd6680-349f-11d8-aa2d-b8a03c50a862	-3.91666	-49.7333
804	Menispermaceae	Abuta	grandifolia	Instituto Nacional de Pesquisas da AmazÃ´nia (INPA)	c0d9c91a-0f83-4819-bf7e-bb5e1184eb6b	-8	-59
805	Menispermaceae	Abuta	grandifolia	MO	90fd6680-349f-11d8-aa2d-b8a03c50a862	-0.48333	-77.35
806	Menispermaceae	Abuta	grandifolia	MO	90fd6680-349f-11d8-aa2d-b8a03c50a862	-3.8	-73.4167
807	Menispermaceae	Abuta	grandifolia	Instituto Nacional de Pesquisas da AmazÃ´nia (INPA)	c0d9c91a-0f83-4819-bf7e-bb5e1184eb6b	-3.75	-49.65
808	Menispermaceae	Abuta	grandifolia	MO	90fd6680-349f-11d8-aa2d-b8a03c50a862	-7.93056	-71.5375
809	Menispermaceae	Abuta	grandifolia	US	bc092ff0-02e4-11dc-991f-b8a03c50a862	1.54722	-58.8344
810	Menispermaceae	Abuta	grandifolia	US	bc092ff0-02e4-11dc-991f-b8a03c50a862	4.3	-52.3667
811	Menispermaceae	Abuta	grandifolia	NY	ae447c50-b8a8-11d8-92a4-b8a03c50a862	-3.91667	-49.7333
812	Menispermaceae	Abuta	grandifolia	MO	90fd6680-349f-11d8-aa2d-b8a03c50a862	-4.47083	-74.0886
813	Menispermaceae	Abuta	grandifolia	MO	90fd6680-349f-11d8-aa2d-b8a03c50a862	-0.98333	-76.2
814	Menispermaceae	Abuta	grandifolia	MO	90fd6680-349f-11d8-aa2d-b8a03c50a862	-10.3333	-75.1667
815	Menispermaceae	Abuta	grandifolia	IEPA	df39a7ee-3856-4a05-85bc-5962e8fb2427	-3.91667	-49.7333
816	Menispermaceae	Abuta	grandifolia	F	7b8aff00-a9f8-11d8-944b-b8a03c50a862	-2.80639	-74.8253
817	Menispermaceae	Abuta	grandifolia	MO	90fd6680-349f-11d8-aa2d-b8a03c50a862	3.16666	-65.55
818	Menispermaceae	Abuta	grandifolia	MO	90fd6680-349f-11d8-aa2d-b8a03c50a862	-2.53333	-76.8167
819	Menispermaceae	Abuta	grandifolia	NY	ae447c50-b8a8-11d8-92a4-b8a03c50a862	-3.75372	-49.5497
820	Menispermaceae	Abuta	grandifolia	BRIT	c4cbb860-e9c7-11da-8113-b8a03c50a862	-12.57	-70.1
821	Menispermaceae	Abuta	grandifolia	MO	90fd6680-349f-11d8-aa2d-b8a03c50a862	-14.7433	-61.02
822	Menispermaceae	Abuta	grandifolia	Instituto AmazÃ³nico de Investigaciones CientÃ­ficas SINCHI	9d77fdeb-100f-4b29-98ad-4effdd824457	2.1231	-74.1425
823	Menispermaceae	Abuta	grandifolia	MO	90fd6680-349f-11d8-aa2d-b8a03c50a862	-3.75	-49.65
824	Menispermaceae	Abuta	grandifolia	MO	90fd6680-349f-11d8-aa2d-b8a03c50a862	-0.62444	-75.8586
825	Menispermaceae	Abuta	grandifolia	MO	90fd6680-349f-11d8-aa2d-b8a03c50a862	-14.5	-66.6167
826	Menispermaceae	Abuta	grandifolia	MO	90fd6680-349f-11d8-aa2d-b8a03c50a862	-4.98333	-73.7667
827	Menispermaceae	Abuta	grandifolia	MO	90fd6680-349f-11d8-aa2d-b8a03c50a862	0.13333	-76.8833
828	Menispermaceae	Abuta	grandifolia	MO	90fd6680-349f-11d8-aa2d-b8a03c50a862	-0.240833	-76.4375
829	Menispermaceae	Abuta	grandifolia	PUJ	0e2f2e28-7790-4c82-b8fb-6ef7b4c764e2	2.90302	-68.6374
830	Menispermaceae	Abuta	grandifolia	US	bc092ff0-02e4-11dc-991f-b8a03c50a862	3.61	-53.2
831	Menispermaceae	Abuta	grandifolia	AAU	8e1a97a0-3ca8-11d9-8439-b8a03c50a862	0.133	-76.883
832	Menispermaceae	Abuta	grandifolia	MO	90fd6680-349f-11d8-aa2d-b8a03c50a862	-0.494722	-76.0769
833	Menispermaceae	Abuta	grandifolia	MO	90fd6680-349f-11d8-aa2d-b8a03c50a862	-1.06666	-76.2
834	Menispermaceae	Abuta	grandifolia	MO	90fd6680-349f-11d8-aa2d-b8a03c50a862	2.25	-73.75
835	Menispermaceae	Abuta	grandifolia	MO	90fd6680-349f-11d8-aa2d-b8a03c50a862	-8.66666	-75
836	Menispermaceae	Abuta	grandifolia	MO	90fd6680-349f-11d8-aa2d-b8a03c50a862	-0.49472	-76.0769
837	Menispermaceae	Abuta	grandifolia	PUJ	0e2f2e28-7790-4c82-b8fb-6ef7b4c764e2	2.90302	-68.6374
838	Menispermaceae	Abuta	grandifolia	MO	90fd6680-349f-11d8-aa2d-b8a03c50a862	-1.85	-77.8
839	Menispermaceae	Abuta	grandifolia	MO	90fd6680-349f-11d8-aa2d-b8a03c50a862	-1.63333	-75.9667
840	Menispermaceae	Abuta	grandifolia	MO	90fd6680-349f-11d8-aa2d-b8a03c50a862	-0.671389	-76.3731
841	Menispermaceae	Abuta	grandifolia	MO	90fd6680-349f-11d8-aa2d-b8a03c50a862	-9.65	-68.0333
842	Menispermaceae	Abuta	grandifolia	Universidad de Antioquia	cccff716-2694-4209-9f9e-2f7a484465a0	2.25	-73.75
843	Menispermaceae	Abuta	grandifolia	MO	90fd6680-349f-11d8-aa2d-b8a03c50a862	-1.63333	-75.9667
844	Menispermaceae	Abuta	grandifolia	MO	90fd6680-349f-11d8-aa2d-b8a03c50a862	-0.921111	-75.3664
845	Menispermaceae	Abuta	grandifolia	MO	90fd6680-349f-11d8-aa2d-b8a03c50a862	-1.05	-76.2
846	Menispermaceae	Abuta	grandifolia	MO	90fd6680-349f-11d8-aa2d-b8a03c50a862	-1.06666	-77.6
847	Menispermaceae	Abuta	grandifolia	AAU	8e1a97a0-3ca8-11d9-8439-b8a03c50a862	-1.633	-75.966
848	Menispermaceae	Abuta	grandifolia	UEFS	60545be9-4f28-4245-b4b4-07635c8dfa54	-14.5942	-56.9419
849	Menispermaceae	Abuta	grandifolia	NY	ae447c50-b8a8-11d8-92a4-b8a03c50a862	-9.65	-68.03
850	Menispermaceae	Abuta	grandifolia	NY	ae447c50-b8a8-11d8-92a4-b8a03c50a862	3.62	-53.2833
851	Menispermaceae	Abuta	grandifolia	Instituto AmazÃ³nico de Investigaciones CientÃ­ficas SINCHI	9d77fdeb-100f-4b29-98ad-4effdd824457	-1.13117	-70.9343
852	Menispermaceae	Abuta	grandifolia	MO	90fd6680-349f-11d8-aa2d-b8a03c50a862	-9.97722	-66.7931
853	Menispermaceae	Abuta	grandifolia	MO	90fd6680-349f-11d8-aa2d-b8a03c50a862	-14.5	-66.6167
854	Menispermaceae	Abuta	grandifolia	MO	90fd6680-349f-11d8-aa2d-b8a03c50a862	-1.01666	-75.7833
855	Menispermaceae	Abuta	grandifolia	AAU	8e1a97a0-3ca8-11d9-8439-b8a03c50a862	-1.633	-75.966
856	Menispermaceae	Abuta	grandifolia	JBRJ	838537fc-4aeb-4980-8b58-97fbdcd1d91a	-8.26667	-67.6
857	Menispermaceae	Abuta	grandifolia	MO	90fd6680-349f-11d8-aa2d-b8a03c50a862	-14.5	-66.6167
858	Menispermaceae	Abuta	grandifolia	MO	90fd6680-349f-11d8-aa2d-b8a03c50a862	-0.71666	-77.6
859	Menispermaceae	Abuta	grandifolia	MO	90fd6680-349f-11d8-aa2d-b8a03c50a862	-1.63333	-75.9667
860	Menispermaceae	Abuta	grandifolia	JBRJ	838537fc-4aeb-4980-8b58-97fbdcd1d91a	-10.0744	-66.7931
861	Menispermaceae	Abuta	grandifolia	MO	90fd6680-349f-11d8-aa2d-b8a03c50a862	-14.7708	-61.0314
862	Menispermaceae	Abuta	grandifolia	MO	90fd6680-349f-11d8-aa2d-b8a03c50a862	-0.71666	-77.6
863	Menispermaceae	Abuta	grandifolia	AAU	8e1a97a0-3ca8-11d9-8439-b8a03c50a862	-1.633	-75.966
864	Menispermaceae	Abuta	grandifolia	MO	90fd6680-349f-11d8-aa2d-b8a03c50a862	-0.53333	-76.3833
865	Menispermaceae	Abuta	grandifolia	MO	90fd6680-349f-11d8-aa2d-b8a03c50a862	-14.7681	-61.0575
866	Menispermaceae	Abuta	grandifolia	MO	90fd6680-349f-11d8-aa2d-b8a03c50a862	-3.75	-72.9167
867	Menispermaceae	Abuta	grandifolia	MO	90fd6680-349f-11d8-aa2d-b8a03c50a862	-1.63333	-75.9667
868	Menispermaceae	Abuta	grandifolia	JBRJ	838537fc-4aeb-4980-8b58-97fbdcd1d91a	-8.75	-54.75
869	Menispermaceae	Abuta	grandifolia	Instituto AmazÃ³nico de Investigaciones CientÃ­ficas SINCHI	9d77fdeb-100f-4b29-98ad-4effdd824457	5.32444	-67.8917
870	Menispermaceae	Abuta	grandifolia	NY	ae447c50-b8a8-11d8-92a4-b8a03c50a862	-2.32	-60.08
871	Menispermaceae	Abuta	grandifolia	AAU	8e1a97a0-3ca8-11d9-8439-b8a03c50a862	-1.633	-75.966
872	Menispermaceae	Abuta	grandifolia	MO	90fd6680-349f-11d8-aa2d-b8a03c50a862	-3.98333	-73.4167
873	Menispermaceae	Abuta	grandifolia	MO	90fd6680-349f-11d8-aa2d-b8a03c50a862	-14.3667	-67.55
874	Menispermaceae	Abuta	grandifolia	NY	ae447c50-b8a8-11d8-92a4-b8a03c50a862	-2.32	-60.08
875	Menispermaceae	Abuta	grandifolia	MO	90fd6680-349f-11d8-aa2d-b8a03c50a862	-1.63333	-75.9667
876	Menispermaceae	Abuta	grandifolia	F	7b8aff00-a9f8-11d8-944b-b8a03c50a862	-7.20847	-73.9345
877	Menispermaceae	Abuta	grandifolia	MO	90fd6680-349f-11d8-aa2d-b8a03c50a862	-12.45	-70.6833
878	Menispermaceae	Abuta	grandifolia	MO	90fd6680-349f-11d8-aa2d-b8a03c50a862	-2.83333	-76.9167
879	Menispermaceae	Abuta	grandifolia	AAU	8e1a97a0-3ca8-11d9-8439-b8a03c50a862	-1.633	-75.966
880	Menispermaceae	Abuta	grandifolia	MO	90fd6680-349f-11d8-aa2d-b8a03c50a862	-0.82666	-77.5633
881	Menispermaceae	Abuta	grandifolia	MO	90fd6680-349f-11d8-aa2d-b8a03c50a862	-14.3667	-67.55
882	Menispermaceae	Abuta	grandifolia	MO	90fd6680-349f-11d8-aa2d-b8a03c50a862	-1.08333	-77.65
883	Menispermaceae	Abuta	grandifolia	MO	90fd6680-349f-11d8-aa2d-b8a03c50a862	-1.63333	-75.9667
884	Menispermaceae	Abuta	grandifolia	Instituto AmazÃ³nico de Investigaciones CientÃ­ficas SINCHI	9d77fdeb-100f-4b29-98ad-4effdd824457	-2.91836	-69.7845
885	Menispermaceae	Abuta	grandifolia	MO	90fd6680-349f-11d8-aa2d-b8a03c50a862	-14.3667	-67.55
886	Menispermaceae	Abuta	grandifolia	MO	90fd6680-349f-11d8-aa2d-b8a03c50a862	-4.75	-73.6333
887	Menispermaceae	Abuta	grandifolia	NY	ae447c50-b8a8-11d8-92a4-b8a03c50a862	-3.76952	-49.6731
888	Menispermaceae	Abuta	grandifolia	MO	90fd6680-349f-11d8-aa2d-b8a03c50a862	-0.34611	-76.5539
889	Menispermaceae	Abuta	grandifolia	MO	90fd6680-349f-11d8-aa2d-b8a03c50a862	-14.7064	-61.1494
890	Menispermaceae	Abuta	grandifolia	MO	90fd6680-349f-11d8-aa2d-b8a03c50a862	-4.91666	-73.75
891	Menispermaceae	Abuta	grandifolia	AAU	8e1a97a0-3ca8-11d9-8439-b8a03c50a862	-1.633	-75.966
892	Menispermaceae	Abuta	grandifolia	Instituto Nacional de Pesquisas da AmazÃ´nia (INPA)	c0d9c91a-0f83-4819-bf7e-bb5e1184eb6b	-2.5844	-59.57
893	Menispermaceae	Abuta	grandifolia	MO	90fd6680-349f-11d8-aa2d-b8a03c50a862	-14.7364	-61.0028
894	Menispermaceae	Abuta	grandifolia	MO	90fd6680-349f-11d8-aa2d-b8a03c50a862	-2.83333	-76.9167
895	Menispermaceae	Abuta	grandifolia	AAU	8e1a97a0-3ca8-11d9-8439-b8a03c50a862	-1.633	-75.966
896	Menispermaceae	Abuta	grandifolia	Instituto de InvestigaciÃ³n de Recursos BiolÃ³gicos Alexander von Humboldt (IAvH)	2a7e3080-28a9-11dd-97cd-b8a03c50a862	5.35556	-68.0244
897	Menispermaceae	Abuta	grandifolia	US	bc092ff0-02e4-11dc-991f-b8a03c50a862	4.45	-58.7833
898	Menispermaceae	Abuta	grandifolia	NY	ae447c50-b8a8-11d8-92a4-b8a03c50a862	-12.25	-64.1167
899	Menispermaceae	Abuta	grandifolia	MO	90fd6680-349f-11d8-aa2d-b8a03c50a862	-1.63333	-75.9667
900	Menispermaceae	Abuta	grandifolia	MO	90fd6680-349f-11d8-aa2d-b8a03c50a862	-3.02306	-77.9247
901	Menispermaceae	Abuta	grandifolia	NY	ae447c50-b8a8-11d8-92a4-b8a03c50a862	-15.1334	-58.1278
902	Menispermaceae	Abuta	grandifolia	MO	90fd6680-349f-11d8-aa2d-b8a03c50a862	-4.48333	-73.5833
903	Menispermaceae	Abuta	grandifolia	MO	90fd6680-349f-11d8-aa2d-b8a03c50a862	-1.63333	-75.9667
904	Menispermaceae	Abuta	grandifolia	US	bc092ff0-02e4-11dc-991f-b8a03c50a862	4.53	-52.21
905	Menispermaceae	Abuta	grandifolia	MO	90fd6680-349f-11d8-aa2d-b8a03c50a862	-14.7425	-61.015
906	Menispermaceae	Abuta	grandifolia	NY	ae447c50-b8a8-11d8-92a4-b8a03c50a862	3.36667	-61.4167
907	Menispermaceae	Abuta	grandifolia	MO	90fd6680-349f-11d8-aa2d-b8a03c50a862	-1.63333	-75.9667
908	Menispermaceae	Abuta	grandifolia	Universidad de Antioquia	cccff716-2694-4209-9f9e-2f7a484465a0	-1.07272	-69.5175
909	Menispermaceae	Abuta	grandifolia	US	bc092ff0-02e4-11dc-991f-b8a03c50a862	-0.6808	-76.395
910	Menispermaceae	Abuta	grandifolia	Instituto Nacional de Pesquisas da AmazÃ´nia (INPA)	c0d9c91a-0f83-4819-bf7e-bb5e1184eb6b	3.36667	-61.42
911	Menispermaceae	Abuta	grandifolia	AAU	8e1a97a0-3ca8-11d9-8439-b8a03c50a862	-1.633	-75.966
912	Menispermaceae	Abuta	grandifolia	Instituto AmazÃ³nico de Investigaciones CientÃ­ficas SINCHI	9d77fdeb-100f-4b29-98ad-4effdd824457	-1.07278	-69.5175
913	Menispermaceae	Abuta	grandifolia	NY	ae447c50-b8a8-11d8-92a4-b8a03c50a862	-9.7292	-68.1481
914	Menispermaceae	Abuta	grandifolia	MO	90fd6680-349f-11d8-aa2d-b8a03c50a862	-1.06666	-77.6
915	Menispermaceae	Abuta	grandifolia	MO	90fd6680-349f-11d8-aa2d-b8a03c50a862	-1.63333	-75.9667
916	Menispermaceae	Abuta	grandifolia	Instituto Plantarum de Estudos da Flora Ltda (HPL)	3046e6a6-6218-4880-9544-98f6c6ace34a	-15.8769	-51.5069
917	Menispermaceae	Abuta	grandifolia	MO	90fd6680-349f-11d8-aa2d-b8a03c50a862	-14.75	-62
918	Menispermaceae	Abuta	grandifolia	MO	90fd6680-349f-11d8-aa2d-b8a03c50a862	-10.7167	-65.25
919	Menispermaceae	Abuta	grandifolia	NY	ae447c50-b8a8-11d8-92a4-b8a03c50a862	-0.551711	-56.759
920	Menispermaceae	Abuta	grandifolia	Instituto AmazÃ³nico de Investigaciones CientÃ­ficas SINCHI	9d77fdeb-100f-4b29-98ad-4effdd824457	2.53091	-74.4688
921	Menispermaceae	Abuta	grandifolia	MO	90fd6680-349f-11d8-aa2d-b8a03c50a862	-0.65	-76.4333
922	Menispermaceae	Abuta	grandifolia	Instituto Nacional de Pesquisas da AmazÃ´nia (INPA)	c0d9c91a-0f83-4819-bf7e-bb5e1184eb6b	-10.7167	-65.25
923	Menispermaceae	Abuta	grandifolia	AAU	8e1a97a0-3ca8-11d9-8439-b8a03c50a862	-1.65	-75.983
924	Menispermaceae	Abuta	grandifolia	MO	90fd6680-349f-11d8-aa2d-b8a03c50a862	-0.93333	-76.9667
925	Menispermaceae	Abuta	grandifolia	MO	90fd6680-349f-11d8-aa2d-b8a03c50a862	-9.72916	-68.148
926	Menispermaceae	Abuta	grandifolia	MO	90fd6680-349f-11d8-aa2d-b8a03c50a862	-10.7167	-65.7167
927	Menispermaceae	Abuta	grandifolia	NY	ae447c50-b8a8-11d8-92a4-b8a03c50a862	-1.0838	-57.0516
928	Menispermaceae	Abuta	grandifolia	JBRJ	838537fc-4aeb-4980-8b58-97fbdcd1d91a	-15.8769	-51.5069
929	Menispermaceae	Abuta	grandifolia	NY	ae447c50-b8a8-11d8-92a4-b8a03c50a862	-0.65	-76.43
930	Menispermaceae	Abuta	grandifolia	JBRJ	838537fc-4aeb-4980-8b58-97fbdcd1d91a	-10.7167	-65.25
931	Menispermaceae	Abuta	grandifolia	NY	ae447c50-b8a8-11d8-92a4-b8a03c50a862	-0.926303	-56.929
932	Menispermaceae	Abuta	grandifolia	MO	90fd6680-349f-11d8-aa2d-b8a03c50a862	-0.378611	-76.5522
933	Menispermaceae	Abuta	grandifolia	Instituto Nacional de Pesquisas da AmazÃ´nia (INPA)	c0d9c91a-0f83-4819-bf7e-bb5e1184eb6b	-2.88333	-59.97
934	Menispermaceae	Abuta	grandifolia	MO	90fd6680-349f-11d8-aa2d-b8a03c50a862	6.36666	-66.3667
935	Menispermaceae	Abuta	grandifolia	NY	ae447c50-b8a8-11d8-92a4-b8a03c50a862	-0.491675	-58.0887
936	Menispermaceae	Abuta	grandifolia	MO	90fd6680-349f-11d8-aa2d-b8a03c50a862	-0.08333	-76.15
937	Menispermaceae	Abuta	grandifolia	MO	90fd6680-349f-11d8-aa2d-b8a03c50a862	-14.5194	-61.1169
938	Menispermaceae	Abuta	grandifolia	MO	90fd6680-349f-11d8-aa2d-b8a03c50a862	-1.06666	-77.6
939	Menispermaceae	Abuta	grandifolia	NY	ae447c50-b8a8-11d8-92a4-b8a03c50a862	-1.10049	-57.0285
940	Menispermaceae	Abuta	grandifolia	MO	90fd6680-349f-11d8-aa2d-b8a03c50a862	-0.72555	-76.7267
941	Menispermaceae	Abuta	grandifolia	MO	90fd6680-349f-11d8-aa2d-b8a03c50a862	-2.88333	-59.9667
942	Menispermaceae	Abuta	grandifolia	MO	90fd6680-349f-11d8-aa2d-b8a03c50a862	-3.5	-72.8333
943	Menispermaceae	Abuta	grandifolia	MO	90fd6680-349f-11d8-aa2d-b8a03c50a862	-1.65	-75.9833
944	Menispermaceae	Abuta	grandifolia	MO	90fd6680-349f-11d8-aa2d-b8a03c50a862	-0.21666	-76.4333
945	Menispermaceae	Abuta	grandifolia	Instituto AmazÃ³nico de Investigaciones CientÃ­ficas SINCHI	9d77fdeb-100f-4b29-98ad-4effdd824457	-4.05278	-69.9486
946	Menispermaceae	Abuta	grandifolia	NY	ae447c50-b8a8-11d8-92a4-b8a03c50a862	3.37	-61.43
947	Menispermaceae	Abuta	grandifolia	AAU	8e1a97a0-3ca8-11d9-8439-b8a03c50a862	-2.333	-76.666
948	Menispermaceae	Abuta	grandifolia	MO	90fd6680-349f-11d8-aa2d-b8a03c50a862	-0.31666	-76.6667
949	Menispermaceae	Abuta	grandifolia	JBRJ	838537fc-4aeb-4980-8b58-97fbdcd1d91a	-2.88333	-59.9667
950	Menispermaceae	Abuta	grandifolia	NY	ae447c50-b8a8-11d8-92a4-b8a03c50a862	3.37	-61.43
951	Menispermaceae	Abuta	grandifolia	NY	ae447c50-b8a8-11d8-92a4-b8a03c50a862	-1.1325	-57.0281
952	Menispermaceae	Abuta	grandifolia	MO	90fd6680-349f-11d8-aa2d-b8a03c50a862	-0.2	-76.4667
953	Menispermaceae	Abuta	grandifolia	Instituto AmazÃ³nico de Investigaciones CientÃ­ficas SINCHI	9d77fdeb-100f-4b29-98ad-4effdd824457	2.45417	-72.6336
954	Menispermaceae	Abuta	grandifolia	Instituto Nacional de Pesquisas da AmazÃ´nia (INPA)	c0d9c91a-0f83-4819-bf7e-bb5e1184eb6b	3.36667	-61.43
955	Menispermaceae	Abuta	grandifolia	MO	90fd6680-349f-11d8-aa2d-b8a03c50a862	-0.25	-76.35
956	Menispermaceae	Abuta	grandifolia	MO	90fd6680-349f-11d8-aa2d-b8a03c50a862	-0.32916	-76.6667
957	Menispermaceae	Abuta	grandifolia	Faculdade SÃ£o Lucas (FSL)	a684d545-47fd-44fc-b557-6971a864c055	-2.88333	-59.9667
958	Menispermaceae	Abuta	grandifolia	MO	90fd6680-349f-11d8-aa2d-b8a03c50a862	-1.01666	-77.6
959	Menispermaceae	Abuta	grandifolia	MO	90fd6680-349f-11d8-aa2d-b8a03c50a862	-2.33333	-76.6667
960	Menispermaceae	Abuta	grandifolia	Instituto AmazÃ³nico de Investigaciones CientÃ­ficas SINCHI	9d77fdeb-100f-4b29-98ad-4effdd824457	2.35971	-74.2733
961	Menispermaceae	Abuta	grandifolia	MO	90fd6680-349f-11d8-aa2d-b8a03c50a862	6.95805	-64.8583
962	Menispermaceae	Abuta	grandifolia	MO	90fd6680-349f-11d8-aa2d-b8a03c50a862	-1.06666	-77.6167
963	Menispermaceae	Abuta	grandifolia	Instituto Nacional de Pesquisas da AmazÃ´nia (INPA)	c0d9c91a-0f83-4819-bf7e-bb5e1184eb6b	-1.3	-57.42
964	Menispermaceae	Abuta	grandifolia	MNHN	2cd829bb-b713-433d-99cf-64bef11e5b3e	4.51722	-54.2417
965	Menispermaceae	Abuta	grandifolia	MO	90fd6680-349f-11d8-aa2d-b8a03c50a862	2.46666	-72.6833
966	Menispermaceae	Abuta	grandifolia	Faculdade SÃ£o Lucas (FSL)	a684d545-47fd-44fc-b557-6971a864c055	-10.7333	-65.25
967	Menispermaceae	Abuta	grandifolia	NY	ae447c50-b8a8-11d8-92a4-b8a03c50a862	-1.1325	-57.0281
968	Menispermaceae	Abuta	grandifolia	MO	90fd6680-349f-11d8-aa2d-b8a03c50a862	-0.316667	-76.6667
969	Menispermaceae	Abuta	grandifolia	MO	90fd6680-349f-11d8-aa2d-b8a03c50a862	-4.05	-69.9333
970	Menispermaceae	Abuta	grandifolia	NY	ae447c50-b8a8-11d8-92a4-b8a03c50a862	-0.3	-65.48
971	Menispermaceae	Abuta	grandifolia	NY	ae447c50-b8a8-11d8-92a4-b8a03c50a862	-1.7689	-55.8671
972	Menispermaceae	Abuta	grandifolia	MO	90fd6680-349f-11d8-aa2d-b8a03c50a862	-0.316667	-76.6667
973	Menispermaceae	Abuta	grandifolia	NY	ae447c50-b8a8-11d8-92a4-b8a03c50a862	3.62	-53.2
974	Menispermaceae	Abuta	grandifolia	NY	ae447c50-b8a8-11d8-92a4-b8a03c50a862	3.33333	-61.4167
975	Menispermaceae	Abuta	grandifolia	Instituto Nacional de Pesquisas da AmazÃ´nia (INPA)	c0d9c91a-0f83-4819-bf7e-bb5e1184eb6b	-1.3	-57.42
976	Menispermaceae	Abuta	grandifolia	IAC	c47cd3b0-2178-4a4b-87a6-740b482970a9	-11.6061	-52.0645
977	Menispermaceae	Abuta	grandifolia	Instituto Nacional de Pesquisas da AmazÃ´nia (INPA)	c0d9c91a-0f83-4819-bf7e-bb5e1184eb6b	-2.66667	-62.15
978	Menispermaceae	Abuta	grandifolia	NY	ae447c50-b8a8-11d8-92a4-b8a03c50a862	3.33333	-61.4167
979	Menispermaceae	Abuta	grandifolia	NY	ae447c50-b8a8-11d8-92a4-b8a03c50a862	-1.34184	-56.5785
980	Menispermaceae	Abuta	grandifolia	F	7b8aff00-a9f8-11d8-944b-b8a03c50a862	-6.3175	-73.1578
981	Menispermaceae	Abuta	grandifolia	MO	90fd6680-349f-11d8-aa2d-b8a03c50a862	-11.5942	-68.0478
982	Menispermaceae	Abuta	grandifolia	Instituto Nacional de Pesquisas da AmazÃ´nia (INPA)	c0d9c91a-0f83-4819-bf7e-bb5e1184eb6b	-3.33333	-61.42
983	Menispermaceae	Abuta	grandifolia	NY	ae447c50-b8a8-11d8-92a4-b8a03c50a862	-1.29216	-56.6349
984	Menispermaceae	Abuta	grandifolia	Universidade Regional de Blumenau, FURB	34e6e625-47cf-4d42-8054-af0c2f1b6e64	-1.61778	-48.6194
985	Menispermaceae	Abuta	grandifolia	MO	90fd6680-349f-11d8-aa2d-b8a03c50a862	-0.93333	-76.2167
986	Menispermaceae	Abuta	grandifolia	MO	90fd6680-349f-11d8-aa2d-b8a03c50a862	-0.5	-77.0167
987	Menispermaceae	Abuta	grandifolia	Instituto Nacional de Pesquisas da AmazÃ´nia (INPA)	c0d9c91a-0f83-4819-bf7e-bb5e1184eb6b	-1.46667	-57
988	Menispermaceae	Abuta	grandifolia	Instituto Plantarum de Estudos da Flora Ltda (HPL)	3046e6a6-6218-4880-9544-98f6c6ace34a	-11.6061	-52.0645
989	Menispermaceae	Abuta	grandifolia	MO	90fd6680-349f-11d8-aa2d-b8a03c50a862	6.35	-64.9833
990	Menispermaceae	Abuta	grandifolia	Instituto Nacional de Pesquisas da AmazÃ´nia (INPA)	c0d9c91a-0f83-4819-bf7e-bb5e1184eb6b	-10.7333	-65.25
991	Menispermaceae	Abuta	grandifolia	MO	90fd6680-349f-11d8-aa2d-b8a03c50a862	-0.25	-76.35
992	Menispermaceae	Abuta	grandifolia	Instituto Plantarum de Estudos da Flora Ltda (HPL)	3046e6a6-6218-4880-9544-98f6c6ace34a	-12.2837	-55.5607
993	Menispermaceae	Abuta	grandifolia	MO	90fd6680-349f-11d8-aa2d-b8a03c50a862	-0.833333	-76.3
994	Menispermaceae	Abuta	grandifolia	JBRJ	838537fc-4aeb-4980-8b58-97fbdcd1d91a	-0.3	-65.4833
995	Menispermaceae	Abuta	grandifolia	AAU	8e1a97a0-3ca8-11d9-8439-b8a03c50a862	-0.25	-76.35
996	Menispermaceae	Abuta	grandifolia	JBRJ	838537fc-4aeb-4980-8b58-97fbdcd1d91a	-11.6058	-52.0644
997	Menispermaceae	Abuta	grandifolia	NY	ae447c50-b8a8-11d8-92a4-b8a03c50a862	-9.72	-69.12
998	Menispermaceae	Abuta	grandifolia	Instituto Nacional de Pesquisas da AmazÃ´nia (INPA)	c0d9c91a-0f83-4819-bf7e-bb5e1184eb6b	1.37076	-61.42
999	Menispermaceae	Abuta	grandifolia	AAU	8e1a97a0-3ca8-11d9-8439-b8a03c50a862	-0.25	-76.35
1000	Menispermaceae	Abuta	grandifolia	MO	90fd6680-349f-11d8-aa2d-b8a03c50a862	-14.95	-62.9167
1001	Menispermaceae	Abuta	grandifolia	MO	90fd6680-349f-11d8-aa2d-b8a03c50a862	-14.7386	-61.0047
1002	Menispermaceae	Abuta	grandifolia	MO	90fd6680-349f-11d8-aa2d-b8a03c50a862	-0.3	-65.4833
1003	Menispermaceae	Abuta	grandifolia	NY	ae447c50-b8a8-11d8-92a4-b8a03c50a862	0.433352	-55.9222
1004	Menispermaceae	Abuta	grandifolia	Instituto AmazÃ³nico de Investigaciones CientÃ­ficas SINCHI	9d77fdeb-100f-4b29-98ad-4effdd824457	1.39306	-70.9047
1005	Menispermaceae	Abuta	grandifolia	MO	90fd6680-349f-11d8-aa2d-b8a03c50a862	-14.7692	-61.0364
1006	Menispermaceae	Abuta	grandifolia	MO	90fd6680-349f-11d8-aa2d-b8a03c50a862	-3.33333	-71.8333
1007	Menispermaceae	Abuta	grandifolia	NY	ae447c50-b8a8-11d8-92a4-b8a03c50a862	-1.27182	-56.0274
1008	Menispermaceae	Abuta	grandifolia	F	7b8aff00-a9f8-11d8-944b-b8a03c50a862	-4.83444	-72.3903
1009	Menispermaceae	Abuta	grandifolia	MO	90fd6680-349f-11d8-aa2d-b8a03c50a862	-11.7333	-67.9833
1010	Menispermaceae	Abuta	grandifolia	Instituto Nacional de Pesquisas da AmazÃ´nia (INPA)	c0d9c91a-0f83-4819-bf7e-bb5e1184eb6b	-0.3	-65.48
1011	Menispermaceae	Abuta	grandifolia	NY	ae447c50-b8a8-11d8-92a4-b8a03c50a862	0.433352	-55.9222
1012	Menispermaceae	Abuta	grandifolia	MO	90fd6680-349f-11d8-aa2d-b8a03c50a862	-15.7833	-62.9167
1013	Menispermaceae	Abuta	grandifolia	MO	90fd6680-349f-11d8-aa2d-b8a03c50a862	-13.6539	-60.8311
1014	Menispermaceae	Abuta	grandifolia	NY	ae447c50-b8a8-11d8-92a4-b8a03c50a862	-10.7333	-65.25
1015	Menispermaceae	Abuta	grandifolia	NY	ae447c50-b8a8-11d8-92a4-b8a03c50a862	-1.27182	-56.0274
1016	Menispermaceae	Abuta	grandifolia	MO	90fd6680-349f-11d8-aa2d-b8a03c50a862	-15.7833	-62.9167
1017	Menispermaceae	Abuta	grandifolia	MO	90fd6680-349f-11d8-aa2d-b8a03c50a862	-13.5508	-61.0586
1018	Menispermaceae	Abuta	grandifolia	MO	90fd6680-349f-11d8-aa2d-b8a03c50a862	3.33333	-61.4167
1019	Menispermaceae	Abuta	grandifolia	Instituto Nacional de Pesquisas da AmazÃ´nia (INPA)	c0d9c91a-0f83-4819-bf7e-bb5e1184eb6b	-1.2	-56.25
1020	Menispermaceae	Abuta	grandifolia	MO	90fd6680-349f-11d8-aa2d-b8a03c50a862	-15.5003	-63.0172
1021	Menispermaceae	Abuta	grandifolia	Instituto Nacional de Pesquisas da AmazÃ´nia (INPA)	c0d9c91a-0f83-4819-bf7e-bb5e1184eb6b	-2.88333	-59.97
1022	Menispermaceae	Abuta	grandifolia	US	bc092ff0-02e4-11dc-991f-b8a03c50a862	5.28	-53.05
1023	Menispermaceae	Abuta	grandifolia	Instituto Nacional de Pesquisas da AmazÃ´nia (INPA)	c0d9c91a-0f83-4819-bf7e-bb5e1184eb6b	-1.2	-56.25
1024	Menispermaceae	Abuta	grandifolia	FundaÃ§Ã£o Universidade Federal de Mato Grosso do Sul (UFMS)	658207e3-b01f-4007-b14d-64b13022cd5a	-17.8817	-57.5506
1025	Menispermaceae	Abuta	grandifolia	MO	90fd6680-349f-11d8-aa2d-b8a03c50a862	-0.53333	-76.5167
1026	Menispermaceae	Abuta	grandifolia	MO	90fd6680-349f-11d8-aa2d-b8a03c50a862	5.33333	-53
1027	Menispermaceae	Abuta	grandifolia	UNICAMP	d073b448-6b80-4364-8c38-18d08b88797f	-10.3	-50.3
1028	Menispermaceae	Abuta	grandifolia	MO	90fd6680-349f-11d8-aa2d-b8a03c50a862	-15.5003	-63.0172
1029	Menispermaceae	Abuta	grandifolia	MO	90fd6680-349f-11d8-aa2d-b8a03c50a862	-4.91666	-78.3167
1030	Menispermaceae	Abuta	grandifolia	MO	90fd6680-349f-11d8-aa2d-b8a03c50a862	-4.83333	-73.75
1031	Menispermaceae	Abuta	grandifolia	Instituto Nacional de Pesquisas da AmazÃ´nia (INPA)	c0d9c91a-0f83-4819-bf7e-bb5e1184eb6b	-1.11667	-56.22
1032	Menispermaceae	Abuta	grandifolia	FundaÃ§Ã£o Universidade Federal de Mato Grosso do Sul (UFMS)	658207e3-b01f-4007-b14d-64b13022cd5a	-17.8817	-57.5506
1033	Menispermaceae	Abuta	grandifolia	MO	90fd6680-349f-11d8-aa2d-b8a03c50a862	-0.93333	-76.2167
1034	Menispermaceae	Abuta	grandifolia	Instituto Nacional de Pesquisas da AmazÃ´nia (INPA)	c0d9c91a-0f83-4819-bf7e-bb5e1184eb6b	1.37076	-53
1035	Menispermaceae	Abuta	grandifolia	MO	90fd6680-349f-11d8-aa2d-b8a03c50a862	-1.61666	-77.8833
1036	Menispermaceae	Abuta	grandifolia	MO	90fd6680-349f-11d8-aa2d-b8a03c50a862	-3.02972	-77.915
1037	Menispermaceae	Abuta	grandifolia	MO	90fd6680-349f-11d8-aa2d-b8a03c50a862	-14.7386	-61.0047
1038	Menispermaceae	Abuta	grandifolia	Instituto AmazÃ³nico de Investigaciones CientÃ­ficas SINCHI	9d77fdeb-100f-4b29-98ad-4effdd824457	-0.61666	-72.3214
1039	Menispermaceae	Abuta	grandifolia	MO	90fd6680-349f-11d8-aa2d-b8a03c50a862	-3.90056	-73.4903
1040	Menispermaceae	Abuta	grandifolia	UEPA	dbf378dd-b030-4049-bc9c-b5b8643e67cd	-3.02736	-54.9925
1041	Menispermaceae	Abuta	grandifolia	MO	90fd6680-349f-11d8-aa2d-b8a03c50a862	-4.41666	-78.2667
1042	Menispermaceae	Abuta	grandifolia	MO	90fd6680-349f-11d8-aa2d-b8a03c50a862	-0.03333	-76.7
1043	Menispermaceae	Abuta	grandifolia	NY	ae447c50-b8a8-11d8-92a4-b8a03c50a862	-4.45426	-49.1169
1044	Menispermaceae	Abuta	grandifolia	MNHN	2cd829bb-b713-433d-99cf-64bef11e5b3e	4.24194	-52.9231
1045	Menispermaceae	Abuta	grandifolia	MO	90fd6680-349f-11d8-aa2d-b8a03c50a862	-4.91666	-73.6667
1046	Menispermaceae	Abuta	grandifolia	NY	ae447c50-b8a8-11d8-92a4-b8a03c50a862	3.62	-53.2667
1047	Menispermaceae	Abuta	grandifolia	MO	90fd6680-349f-11d8-aa2d-b8a03c50a862	-0.75	-75.9667
1048	Menispermaceae	Abuta	grandifolia	MO	90fd6680-349f-11d8-aa2d-b8a03c50a862	-4.91666	-73.6667
1049	Menispermaceae	Abuta	grandifolia	Instituto Nacional de Pesquisas da AmazÃ´nia (INPA)	c0d9c91a-0f83-4819-bf7e-bb5e1184eb6b	3.61667	-53.27
1050	Menispermaceae	Abuta	grandifolia	MO	90fd6680-349f-11d8-aa2d-b8a03c50a862	-14.4203	-67.913
1051	Menispermaceae	Abuta	grandifolia	MO	90fd6680-349f-11d8-aa2d-b8a03c50a862	-3.98333	-79.1
1052	Menispermaceae	Abuta	grandifolia	US	bc092ff0-02e4-11dc-991f-b8a03c50a862	3.61	-53.26
1053	Menispermaceae	Abuta	grandifolia	MO	90fd6680-349f-11d8-aa2d-b8a03c50a862	-14.4539	-67.9575
1054	Menispermaceae	Abuta	grandifolia	MO	90fd6680-349f-11d8-aa2d-b8a03c50a862	-0.66666	-76.4
1055	Menispermaceae	Abuta	grandifolia	AAU	8e1a97a0-3ca8-11d9-8439-b8a03c50a862	-0.55	-76.366
1056	Menispermaceae	Abuta	grandifolia	Instituto AmazÃ³nico de Investigaciones CientÃ­ficas SINCHI	9d77fdeb-100f-4b29-98ad-4effdd824457	-0.96944	-71.7336
1057	Menispermaceae	Abuta	grandifolia	MO	90fd6680-349f-11d8-aa2d-b8a03c50a862	-13.65	-60.9
1058	Menispermaceae	Abuta	grandifolia	MO	90fd6680-349f-11d8-aa2d-b8a03c50a862	-4.25	-72.6667
1059	Menispermaceae	Abuta	grandifolia	MO	90fd6680-349f-11d8-aa2d-b8a03c50a862	-14.09	-67.7953
1060	Menispermaceae	Abuta	grandifolia	NY	ae447c50-b8a8-11d8-92a4-b8a03c50a862	-1.07	-77.6
1061	Menispermaceae	Abuta	grandifolia	MO	90fd6680-349f-11d8-aa2d-b8a03c50a862	-0.55	-76.3667
1062	Menispermaceae	Abuta	grandifolia	MO	90fd6680-349f-11d8-aa2d-b8a03c50a862	-14.9767	-67.7814
1063	Menispermaceae	Abuta	grandifolia	F	7b8aff00-a9f8-11d8-944b-b8a03c50a862	-17.5	-61.5
1064	Menispermaceae	Abuta	grandifolia	Instituto AmazÃ³nico de Investigaciones CientÃ­ficas SINCHI	9d77fdeb-100f-4b29-98ad-4effdd824457	-0.62444	-72.3083
1065	Menispermaceae	Abuta	grandifolia	MO	90fd6680-349f-11d8-aa2d-b8a03c50a862	-14.988	-67.7817
1066	Menispermaceae	Abuta	grandifolia	MO	90fd6680-349f-11d8-aa2d-b8a03c50a862	-14.4167	-62.05
1067	Menispermaceae	Abuta	grandifolia	MO	90fd6680-349f-11d8-aa2d-b8a03c50a862	5.3	-66.05
1068	Menispermaceae	Abuta	grandifolia	MO	90fd6680-349f-11d8-aa2d-b8a03c50a862	-14.9767	-67.8147
1069	Menispermaceae	Abuta	grandifolia	US	bc092ff0-02e4-11dc-991f-b8a03c50a862	2.45	-54.8
1070	Menispermaceae	Abuta	grandifolia	W	4e11d750-bafb-11d9-8e53-b8a03c50a862	-0.43333	-77.0167
1071	Menispermaceae	Abuta	grandifolia	MO	90fd6680-349f-11d8-aa2d-b8a03c50a862	-14.9739	-67.7953
1072	Menispermaceae	Abuta	grandifolia	MO	90fd6680-349f-11d8-aa2d-b8a03c50a862	-14.3	-62.7833
1073	Menispermaceae	Abuta	grandifolia	MO	90fd6680-349f-11d8-aa2d-b8a03c50a862	-3.25	-75.8333
1074	Menispermaceae	Abuta	grandifolia	MO	90fd6680-349f-11d8-aa2d-b8a03c50a862	-14.9797	-67.7897
1075	Menispermaceae	Abuta	grandifolia	MO	90fd6680-349f-11d8-aa2d-b8a03c50a862	-1.48333	-77.45
1076	Menispermaceae	Abuta	grandifolia	MO	90fd6680-349f-11d8-aa2d-b8a03c50a862	-3.33333	-76.3333
1077	Menispermaceae	Abuta	grandifolia	MO	90fd6680-349f-11d8-aa2d-b8a03c50a862	-14.9797	-67.7908
1078	Menispermaceae	Abuta	grandifolia	US	bc092ff0-02e4-11dc-991f-b8a03c50a862	2.52	-54.75
1079	Menispermaceae	Abuta	grandifolia	MO	90fd6680-349f-11d8-aa2d-b8a03c50a862	-3.33333	-76.3333
1080	Menispermaceae	Abuta	grandifolia	MO	90fd6680-349f-11d8-aa2d-b8a03c50a862	-10.2	-70.95
1081	Menispermaceae	Abuta	grandifolia	US	bc092ff0-02e4-11dc-991f-b8a03c50a862	3.61	-52.2
1082	Menispermaceae	Abuta	grandifolia	MO	90fd6680-349f-11d8-aa2d-b8a03c50a862	2.83333	-60.6667
1083	Menispermaceae	Abuta	grandifolia	Instituto AmazÃ³nico de Investigaciones CientÃ­ficas SINCHI	9d77fdeb-100f-4b29-98ad-4effdd824457	1.6675	-75.6719
1084	Menispermaceae	Abuta	grandifolia	NY	ae447c50-b8a8-11d8-92a4-b8a03c50a862	3.62	-52.2
1085	Menispermaceae	Abuta	grandifolia	NY	ae447c50-b8a8-11d8-92a4-b8a03c50a862	2.83	-60.67
1086	Menispermaceae	Abuta	grandifolia	MO	90fd6680-349f-11d8-aa2d-b8a03c50a862	-14.6475	-67.7944
1087	Menispermaceae	Abuta	grandifolia	MO	90fd6680-349f-11d8-aa2d-b8a03c50a862	-13.65	-60.8167
1088	Menispermaceae	Abuta	grandifolia	MO	90fd6680-349f-11d8-aa2d-b8a03c50a862	-2.91667	-76.4167
1089	Menispermaceae	Abuta	grandifolia	UEPA	dbf378dd-b030-4049-bc9c-b5b8643e67cd	-1.51777	-48.6195
1090	Menispermaceae	Abuta	grandifolia	MO	90fd6680-349f-11d8-aa2d-b8a03c50a862	-13.65	-60.8167
1091	Menispermaceae	Abuta	grandifolia	Instituto Nacional de Pesquisas da AmazÃ´nia (INPA)	c0d9c91a-0f83-4819-bf7e-bb5e1184eb6b	-1.26667	-57
1092	Menispermaceae	Abuta	grandifolia	MO	90fd6680-349f-11d8-aa2d-b8a03c50a862	-8.56666	-70.9167
1093	Menispermaceae	Abuta	grandifolia	NY	ae447c50-b8a8-11d8-92a4-b8a03c50a862	-2.4826	-54.9423
1094	Menispermaceae	Abuta	grandifolia	NY	ae447c50-b8a8-11d8-92a4-b8a03c50a862	-1.0838	-57.0516
1095	Menispermaceae	Abuta	grandifolia	Instituto AmazÃ³nico de Investigaciones CientÃ­ficas SINCHI	9d77fdeb-100f-4b29-98ad-4effdd824457	-4.08197	-69.9381
1096	Menispermaceae	Abuta	grandifolia	MO	90fd6680-349f-11d8-aa2d-b8a03c50a862	-3.25	-72.9
1097	Menispermaceae	Abuta	grandifolia	MO	90fd6680-349f-11d8-aa2d-b8a03c50a862	-3.33333	-72.9167
1098	Menispermaceae	Abuta	grandifolia	NY	ae447c50-b8a8-11d8-92a4-b8a03c50a862	-8.57	-70.92
1099	Menispermaceae	Abuta	grandifolia	MO	90fd6680-349f-11d8-aa2d-b8a03c50a862	-3.25	-72.9
1100	Menispermaceae	Abuta	grandifolia	NY	ae447c50-b8a8-11d8-92a4-b8a03c50a862	-4.77241	-69.6436
1101	Menispermaceae	Abuta	grandifolia	Instituto AmazÃ³nico de Investigaciones CientÃ­ficas SINCHI	9d77fdeb-100f-4b29-98ad-4effdd824457	2.58333	-74.3333
1102	Menispermaceae	Abuta	grandifolia	NY	ae447c50-b8a8-11d8-92a4-b8a03c50a862	-10.5	-67.75
1103	Menispermaceae	Abuta	grandifolia	Instituto Nacional de Pesquisas da AmazÃ´nia (INPA)	c0d9c91a-0f83-4819-bf7e-bb5e1184eb6b	-2.3	-64.8
1104	Menispermaceae	Abuta	grandifolia	Instituto AmazÃ³nico de Investigaciones CientÃ­ficas SINCHI	9d77fdeb-100f-4b29-98ad-4effdd824457	-0.65238	-72.0811
1105	Menispermaceae	Abuta	grandifolia	MO	90fd6680-349f-11d8-aa2d-b8a03c50a862	-8.91666	-72.5167
1106	Menispermaceae	Abuta	grandifolia	MO	90fd6680-349f-11d8-aa2d-b8a03c50a862	-2.83333	-76.9167
1107	Menispermaceae	Abuta	grandifolia	MO	90fd6680-349f-11d8-aa2d-b8a03c50a862	-14.6475	-67.7944
1108	Menispermaceae	Abuta	grandifolia	NY	ae447c50-b8a8-11d8-92a4-b8a03c50a862	-8.92	-72.52
1109	Menispermaceae	Abuta	grandifolia	NY	ae447c50-b8a8-11d8-92a4-b8a03c50a862	-3.30064	-64.7809
1110	Menispermaceae	Abuta	grandifolia	Instituto AmazÃ³nico de Investigaciones CientÃ­ficas SINCHI	9d77fdeb-100f-4b29-98ad-4effdd824457	2.58333	-74.3333
1111	Menispermaceae	Abuta	grandifolia	MO	90fd6680-349f-11d8-aa2d-b8a03c50a862	-13.5	-61
1112	Menispermaceae	Abuta	grandifolia	F	7b8aff00-a9f8-11d8-944b-b8a03c50a862	-10.5667	-75.4
1113	Menispermaceae	Abuta	grandifolia	Instituto AmazÃ³nico de Investigaciones CientÃ­ficas SINCHI	9d77fdeb-100f-4b29-98ad-4effdd824457	-0.68333	-72.1167
1114	Menispermaceae	Abuta	grandifolia	MO	90fd6680-349f-11d8-aa2d-b8a03c50a862	-4.25	-72.75
1115	Menispermaceae	Abuta	grandifolia	NY	ae447c50-b8a8-11d8-92a4-b8a03c50a862	-3.31667	-67.9167
1116	Menispermaceae	Abuta	grandifolia	MO	90fd6680-349f-11d8-aa2d-b8a03c50a862	-4.9	-73.6167
1117	Menispermaceae	Abuta	grandifolia	Universidade Estadual de Londrina, UEL	eec37c7c-2dce-440e-8de1-966214931e74	-8.91667	-72.5167
1118	Menispermaceae	Abuta	grandifolia	MO	90fd6680-349f-11d8-aa2d-b8a03c50a862	-2.3	-64.8
1119	Menispermaceae	Abuta	grandifolia	MO	90fd6680-349f-11d8-aa2d-b8a03c50a862	-4.9	-73.65
1120	Menispermaceae	Abuta	grandifolia	MO	90fd6680-349f-11d8-aa2d-b8a03c50a862	-1.02	-77.1647
1121	Menispermaceae	Abuta	grandifolia	Instituto Nacional de Pesquisas da AmazÃ´nia (INPA)	c0d9c91a-0f83-4819-bf7e-bb5e1184eb6b	-3.31667	-67.92
1122	Menispermaceae	Abuta	grandifolia	MA	0363cbd4-f666-455e-8e86-0bbddcf51950	-13.88	-68.15
1123	Menispermaceae	Abuta	grandifolia	MO	90fd6680-349f-11d8-aa2d-b8a03c50a862	-13.35	-69.6667
1124	Menispermaceae	Abuta	grandifolia	MO	90fd6680-349f-11d8-aa2d-b8a03c50a862	-2.83333	-76.9167
1125	Menispermaceae	Abuta	grandifolia	MO	90fd6680-349f-11d8-aa2d-b8a03c50a862	-4.88333	-73.6167
1126	Menispermaceae	Abuta	grandifolia	MO	90fd6680-349f-11d8-aa2d-b8a03c50a862	-13.5	-69.8333
1127	Menispermaceae	Abuta	grandifolia	MO	90fd6680-349f-11d8-aa2d-b8a03c50a862	-2.33333	-76.3333
1128	Menispermaceae	Abuta	grandifolia	F	7b8aff00-a9f8-11d8-944b-b8a03c50a862	-9.95367	-65.3372
1129	Menispermaceae	Abuta	grandifolia	MO	90fd6680-349f-11d8-aa2d-b8a03c50a862	-14.6667	-67.5
1130	Menispermaceae	Abuta	grandifolia	NY	ae447c50-b8a8-11d8-92a4-b8a03c50a862	-3.4953	-45.2511
1131	Menispermaceae	Abuta	grandifolia	F	7b8aff00-a9f8-11d8-944b-b8a03c50a862	-11.7307	-66.959
1132	Menispermaceae	Abuta	grandifolia	MO	90fd6680-349f-11d8-aa2d-b8a03c50a862	-3.46666	-72.8333
1133	Menispermaceae	Abuta	grandifolia	MO	90fd6680-349f-11d8-aa2d-b8a03c50a862	3.73333	-65.7333
1134	Menispermaceae	Abuta	grandifolia	MO	90fd6680-349f-11d8-aa2d-b8a03c50a862	-14.3492	-67.9708
1135	Menispermaceae	Abuta	grandifolia	MO	90fd6680-349f-11d8-aa2d-b8a03c50a862	-3.03333	-70
1136	Menispermaceae	Abuta	grandifolia	Instituto Nacional de Pesquisas da AmazÃ´nia (INPA)	c0d9c91a-0f83-4819-bf7e-bb5e1184eb6b	-7.91667	-62
1137	Menispermaceae	Abuta	grandifolia	MO	90fd6680-349f-11d8-aa2d-b8a03c50a862	-14.3575	-67.9828
1138	Menispermaceae	Abuta	grandifolia	MO	90fd6680-349f-11d8-aa2d-b8a03c50a862	-3.97111	-73.4186
1139	Menispermaceae	Abuta	grandifolia	MO	90fd6680-349f-11d8-aa2d-b8a03c50a862	-0.55	-76.3667
1140	Menispermaceae	Abuta	grandifolia	MO	90fd6680-349f-11d8-aa2d-b8a03c50a862	-14.3572	-67.9611
1141	Menispermaceae	Abuta	grandifolia	MO	90fd6680-349f-11d8-aa2d-b8a03c50a862	-15.7	-62.6167
1142	Menispermaceae	Abuta	grandifolia	MO	90fd6680-349f-11d8-aa2d-b8a03c50a862	-0.58333	-77.05
1143	Menispermaceae	Abuta	grandifolia	UESB	3a2b60a6-5c60-413a-8bff-a9740e774c09	-13.1667	-53.45
1144	Menispermaceae	Abuta	grandifolia	MO	90fd6680-349f-11d8-aa2d-b8a03c50a862	-15.6167	-64.7
1145	Menispermaceae	Abuta	grandifolia	AAU	8e1a97a0-3ca8-11d9-8439-b8a03c50a862	-0.55	-76.366
1146	Menispermaceae	Abuta	grandifolia	MA	0363cbd4-f666-455e-8e86-0bbddcf51950	-13.92	-68.19
1147	Menispermaceae	Abuta	grandifolia	MO	90fd6680-349f-11d8-aa2d-b8a03c50a862	-15.6167	-64.7
1148	Menispermaceae	Abuta	grandifolia	MO	90fd6680-349f-11d8-aa2d-b8a03c50a862	-0.33333	-77.0167
1149	Menispermaceae	Abuta	grandifolia	UNICAMP	d073b448-6b80-4364-8c38-18d08b88797f	-13.1	-53.27
1150	Menispermaceae	Abuta	grandifolia	MO	90fd6680-349f-11d8-aa2d-b8a03c50a862	-3.03333	-70
1151	Menispermaceae	Abuta	grandifolia	NY	ae447c50-b8a8-11d8-92a4-b8a03c50a862	-7.91667	-62
1152	Menispermaceae	Abuta	grandifolia	Instituto AmazÃ³nico de Investigaciones CientÃ­ficas SINCHI	9d77fdeb-100f-4b29-98ad-4effdd824457	-0.13266	-74.8532
1153	Menispermaceae	Abuta	grandifolia	MO	90fd6680-349f-11d8-aa2d-b8a03c50a862	-1.5	-77.45
1154	Menispermaceae	Abuta	grandifolia	MO	90fd6680-349f-11d8-aa2d-b8a03c50a862	-1.06666	-77.6
1155	Menispermaceae	Abuta	grandifolia	NY	ae447c50-b8a8-11d8-92a4-b8a03c50a862	-8.9336	-72.565
1156	Menispermaceae	Abuta	grandifolia	US	bc092ff0-02e4-11dc-991f-b8a03c50a862	5.01	-53.01
1157	Menispermaceae	Abuta	grandifolia	MO	90fd6680-349f-11d8-aa2d-b8a03c50a862	-1.11666	-77.6
1158	Menispermaceae	Abuta	grandifolia	MO	90fd6680-349f-11d8-aa2d-b8a03c50a862	-8.93361	-72.565
1159	Menispermaceae	Abuta	grandifolia	MO	90fd6680-349f-11d8-aa2d-b8a03c50a862	-4.00306	-73.1583
1160	Menispermaceae	Abuta	grandifolia	AAU	8e1a97a0-3ca8-11d9-8439-b8a03c50a862	-0.533	-76.383
1161	Menispermaceae	Abuta	grandifolia	BRIT	c4cbb860-e9c7-11da-8113-b8a03c50a862	-12.57	-70.1
1162	Menispermaceae	Abuta	grandifolia	F	7b8aff00-a9f8-11d8-944b-b8a03c50a862	-17.5	-61.5
1163	Menispermaceae	Abuta	grandifolia	Instituto de BotÃ¢nica, IBT	2437c128-bf8c-4f53-b668-da95fb2e40b7	0.816667	-63.3333
1164	Menispermaceae	Abuta	grandifolia	MO	90fd6680-349f-11d8-aa2d-b8a03c50a862	-13.5667	-68.6667
1165	Menispermaceae	Abuta	grandifolia	NY	ae447c50-b8a8-11d8-92a4-b8a03c50a862	0.901657	-63.3746
1166	Menispermaceae	Abuta	grandifolia	MA	0363cbd4-f666-455e-8e86-0bbddcf51950	-13.88	-68.15
1167	Menispermaceae	Abuta	grandifolia	Instituto Nacional de Pesquisas da AmazÃ´nia (INPA)	c0d9c91a-0f83-4819-bf7e-bb5e1184eb6b	3.6532	-63.37
1168	Menispermaceae	Abuta	grandifolia	MO	90fd6680-349f-11d8-aa2d-b8a03c50a862	-13.8933	-68.16
1169	Menispermaceae	Abuta	grandifolia	NY	ae447c50-b8a8-11d8-92a4-b8a03c50a862	0.816667	-63.3333
1170	Menispermaceae	Abuta	grandifolia	MO	90fd6680-349f-11d8-aa2d-b8a03c50a862	-13.9292	-68.2014
1171	Menispermaceae	Abuta	grandifolia	Instituto de BotÃ¢nica, IBT	2437c128-bf8c-4f53-b668-da95fb2e40b7	0.7	-63.3667
1172	Menispermaceae	Abuta	grandifolia	MO	90fd6680-349f-11d8-aa2d-b8a03c50a862	-13.8969	-68.1619
1173	Menispermaceae	Abuta	grandifolia	Instituto Nacional de Pesquisas da AmazÃ´nia (INPA)	c0d9c91a-0f83-4819-bf7e-bb5e1184eb6b	0.816667	-63.33
1174	Menispermaceae	Abuta	grandifolia	Instituto AmazÃ³nico de Investigaciones CientÃ­ficas SINCHI	9d77fdeb-100f-4b29-98ad-4effdd824457	1.851	-72.4575
1175	Menispermaceae	Abuta	grandifolia	MO	90fd6680-349f-11d8-aa2d-b8a03c50a862	0.81666	-63.3333
1176	Menispermaceae	Abuta	grandifolia	Instituto de InvestigaciÃ³n de Recursos BiolÃ³gicos Alexander von Humboldt (IAvH)	2a7e3080-28a9-11dd-97cd-b8a03c50a862	0.260556	-72.9233
1177	Menispermaceae	Abuta	grandifolia	Instituto Nacional de Pesquisas da AmazÃ´nia (INPA)	c0d9c91a-0f83-4819-bf7e-bb5e1184eb6b	-0.7	-63.37
1178	Menispermaceae	Abuta	grandifolia	Faculdade SÃ£o Lucas (FSL)	a684d545-47fd-44fc-b557-6971a864c055	0.8	-63.35
1179	Menispermaceae	Abuta	grandifolia	MO	90fd6680-349f-11d8-aa2d-b8a03c50a862	0.8	-63.35
1180	Menispermaceae	Abuta	grandifolia	NY	ae447c50-b8a8-11d8-92a4-b8a03c50a862	0.7	-63.37
1181	Menispermaceae	Abuta	grandifolia	Instituto de BotÃ¢nica, IBT	2437c128-bf8c-4f53-b668-da95fb2e40b7	0.8	-63.35
1182	Menispermaceae	Abuta	grandifolia	Instituto AmazÃ³nico de Investigaciones CientÃ­ficas SINCHI	9d77fdeb-100f-4b29-98ad-4effdd824457	-0.61391	-72.3584
1183	Menispermaceae	Abuta	grandifolia	Instituto Nacional de Pesquisas da AmazÃ´nia (INPA)	c0d9c91a-0f83-4819-bf7e-bb5e1184eb6b	3.6533	-63.35
1184	Menispermaceae	Abuta	grandifolia	NY	ae447c50-b8a8-11d8-92a4-b8a03c50a862	0.7	-63.3667
1185	Menispermaceae	Abuta	grandifolia	MO	90fd6680-349f-11d8-aa2d-b8a03c50a862	6.06667	-65.0333
1186	Menispermaceae	Abuta	grandifolia	MO	90fd6680-349f-11d8-aa2d-b8a03c50a862	-1.5	-76.5333
1187	Menispermaceae	Abuta	grandifolia	MO	90fd6680-349f-11d8-aa2d-b8a03c50a862	-11.25	-66.5
1188	Menispermaceae	Abuta	grandifolia	USP	76dbcb10-efc5-4d5f-87a5-bcd409fc92c8	-11.2	-55.9333
1189	Menispermaceae	Abuta	grandifolia	NY	ae447c50-b8a8-11d8-92a4-b8a03c50a862	-11.2	-55.93
1190	Menispermaceae	Abuta	grandifolia	MO	90fd6680-349f-11d8-aa2d-b8a03c50a862	-11.3	-55.1333
1191	Menispermaceae	Abuta	grandifolia	USP	76dbcb10-efc5-4d5f-87a5-bcd409fc92c8	-11.6667	-55.75
1192	Menispermaceae	Abuta	grandifolia	Instituto Nacional de Pesquisas da AmazÃ´nia (INPA)	c0d9c91a-0f83-4819-bf7e-bb5e1184eb6b	-11.2	-55.93
1193	Menispermaceae	Abuta	grandifolia	NY	ae447c50-b8a8-11d8-92a4-b8a03c50a862	-11.3	-55.13
1194	Menispermaceae	Abuta	grandifolia	NY	ae447c50-b8a8-11d8-92a4-b8a03c50a862	-11.67	-55.75
1195	Menispermaceae	Abuta	grandifolia	MO	90fd6680-349f-11d8-aa2d-b8a03c50a862	-1.5	-76.5333
1196	Menispermaceae	Abuta	grandifolia	Faculdade SÃ£o Lucas (FSL)	a684d545-47fd-44fc-b557-6971a864c055	-11.3	-55.1333
1197	Melastomataceae	Aciotis	acuminifolia	FundaÃ§Ã£o Universidade Federal de Mato Grosso do Sul (UFMS)	658207e3-b01f-4007-b14d-64b13022cd5a	-11.6014	-55.4275
1198	Melastomataceae	Aciotis	acuminifolia	US	bc092ff0-02e4-11dc-991f-b8a03c50a862	6.33	-61.15
1199	Melastomataceae	Aciotis	acuminifolia	F	7b8aff00-a9f8-11d8-944b-b8a03c50a862	3.8811	-72.8667
1200	Melastomataceae	Aciotis	acuminifolia		396d5f30-dea9-11db-8ab4-b8a03c50a862	-7.58333	-57.5167
1201	Melastomataceae	Aciotis	acuminifolia	Instituto AmazÃ³nico de Investigaciones CientÃ­ficas SINCHI	9d77fdeb-100f-4b29-98ad-4effdd824457	-3.77622	-70.4268
1202	Melastomataceae	Aciotis	acuminifolia	MO	90fd6680-349f-11d8-aa2d-b8a03c50a862	-4.83333	-73.75
1203	Melastomataceae	Aciotis	acuminifolia	NY	ae447c50-b8a8-11d8-92a4-b8a03c50a862	4.03	-62.97
1204	Melastomataceae	Aciotis	acuminifolia	F	7b8aff00-a9f8-11d8-944b-b8a03c50a862	-10.8339	-52.8731
1205	Melastomataceae	Aciotis	acuminifolia	UFPR	f6e2efc9-42a3-47ea-99c6-3eda8d653cc9	-6.37194	-50.3531
1206	Melastomataceae	Aciotis	acuminifolia	MO	90fd6680-349f-11d8-aa2d-b8a03c50a862	6.33333	-61.15
1207	Melastomataceae	Aciotis	acuminifolia	US	bc092ff0-02e4-11dc-991f-b8a03c50a862	4.03	-62.96
1208	Melastomataceae	Aciotis	acuminifolia	MO	90fd6680-349f-11d8-aa2d-b8a03c50a862	-3.68333	-55.4167
1209	Melastomataceae	Aciotis	acuminifolia	Instituto AmazÃ³nico de Investigaciones CientÃ­ficas SINCHI	9d77fdeb-100f-4b29-98ad-4effdd824457	1.43308	-75.8757
1210	Melastomataceae	Aciotis	acuminifolia	MO	90fd6680-349f-11d8-aa2d-b8a03c50a862	-3.68694	-73.2564
1211	Melastomataceae	Aciotis	acuminifolia	MO	90fd6680-349f-11d8-aa2d-b8a03c50a862	4.03333	-62.9667
1212	Melastomataceae	Aciotis	acuminifolia	F	7b8aff00-a9f8-11d8-944b-b8a03c50a862	-9.1839	-74.14
1213	Melastomataceae	Aciotis	acuminifolia	UN-ORI	eac88d99-9f6c-4031-8fc4-8088f0e0dfe7	7.01337	-70.7413
1214	Melastomataceae	Aciotis	acuminifolia	US	bc092ff0-02e4-11dc-991f-b8a03c50a862	6.03	-57.7
1215	Melastomataceae	Aciotis	acuminifolia	K	061b4f20-f241-11da-a328-b8a03c50a862	2.5	-50.92
1216	Melastomataceae	Aciotis	acuminifolia	F	7b8aff00-a9f8-11d8-944b-b8a03c50a862	-10.8339	-52.8731
1217	Melastomataceae	Aciotis	acuminifolia	Universidad de los Andes	77c64839-4c99-4a40-beb3-cd16afc23540	4.26538	-71.7192
1218	Melastomataceae	Aciotis	acuminifolia	MO	90fd6680-349f-11d8-aa2d-b8a03c50a862	-3	-72.0833
1219	Melastomataceae	Aciotis	acuminifolia	MO	90fd6680-349f-11d8-aa2d-b8a03c50a862	-11.3333	-67.5
1220	Melastomataceae	Aciotis	acuminifolia	Instituto AmazÃ³nico de Investigaciones CientÃ­ficas SINCHI	9d77fdeb-100f-4b29-98ad-4effdd824457	2.47208	-72.6146
1221	Melastomataceae	Aciotis	acuminifolia	MO	90fd6680-349f-11d8-aa2d-b8a03c50a862	6.03333	-57.7
1222	Melastomataceae	Aciotis	acuminifolia	NY	ae447c50-b8a8-11d8-92a4-b8a03c50a862	2.5	-50.92
1223	Melastomataceae	Aciotis	acuminifolia	MO	90fd6680-349f-11d8-aa2d-b8a03c50a862	-6.73333	-75.1
1224	Melastomataceae	Aciotis	acuminifolia	NY	ae447c50-b8a8-11d8-92a4-b8a03c50a862	-1.9889	-60.0586
1225	Melastomataceae	Aciotis	acuminifolia	MO	90fd6680-349f-11d8-aa2d-b8a03c50a862	6.3	-75.0167
1226	Melastomataceae	Aciotis	acuminifolia	MO	90fd6680-349f-11d8-aa2d-b8a03c50a862	2.5	-50.9167
1227	Melastomataceae	Aciotis	acuminifolia	NY	ae447c50-b8a8-11d8-92a4-b8a03c50a862	0.225176	-68.5121
1228	Melastomataceae	Aciotis	acuminifolia	Instituto Nacional de Pesquisas da AmazÃ´nia (INPA)	c0d9c91a-0f83-4819-bf7e-bb5e1184eb6b	-3.00711	-60.21
1229	Melastomataceae	Aciotis	acuminifolia	MO	90fd6680-349f-11d8-aa2d-b8a03c50a862	-0.399167	-79.2844
1230	Melastomataceae	Aciotis	acuminifolia	F	7b8aff00-a9f8-11d8-944b-b8a03c50a862	-9.1839	-74.14
1231	Melastomataceae	Aciotis	acuminifolia	Instituto Nacional de Pesquisas da AmazÃ´nia (INPA)	c0d9c91a-0f83-4819-bf7e-bb5e1184eb6b	-3.00653	-60.21
1232	Melastomataceae	Aciotis	acuminifolia	MO	90fd6680-349f-11d8-aa2d-b8a03c50a862	-0.246111	-79.3528
1233	Melastomataceae	Aciotis	acuminifolia	Herbario AmazÃ³nico Colombiano	9d77fdeb-100f-4b29-98ad-4effdd824457	2.42528	-72.9117
1234	Melastomataceae	Aciotis	acuminifolia	Instituto Nacional de Pesquisas da AmazÃ´nia (INPA)	c0d9c91a-0f83-4819-bf7e-bb5e1184eb6b	-9.90664	-56.34
1235	Melastomataceae	Aciotis	acuminifolia	US	bc092ff0-02e4-11dc-991f-b8a03c50a862	-8.75	-50.42
1236	Melastomataceae	Aciotis	acuminifolia	Herbario AmazÃ³nico Colombiano	9d77fdeb-100f-4b29-98ad-4effdd824457	2.25444	-73.7681
1237	Melastomataceae	Aciotis	acuminifolia	Instituto Nacional de Pesquisas da AmazÃ´nia (INPA)	c0d9c91a-0f83-4819-bf7e-bb5e1184eb6b	-9.89728	-56.11
1238	Melastomataceae	Aciotis	acuminifolia	MO	90fd6680-349f-11d8-aa2d-b8a03c50a862	-8.75	-50.4167
1239	Melastomataceae	Aciotis	acuminifolia	MO	90fd6680-349f-11d8-aa2d-b8a03c50a862	-1.05	-77.7833
1240	Melastomataceae	Aciotis	acuminifolia	F	7b8aff00-a9f8-11d8-944b-b8a03c50a862	7.0758	-65.9119
1241	Melastomataceae	Aciotis	acuminifolia	Instituto Nacional de Pesquisas da AmazÃ´nia (INPA)	c0d9c91a-0f83-4819-bf7e-bb5e1184eb6b	2.90697	-61.01
1242	Melastomataceae	Aciotis	acuminifolia	NY	ae447c50-b8a8-11d8-92a4-b8a03c50a862	-8.75	-50.42
1243	Melastomataceae	Aciotis	acuminifolia	MO	90fd6680-349f-11d8-aa2d-b8a03c50a862	7.95	-60.95
1244	Melastomataceae	Aciotis	acuminifolia	G	43a26bbf-466a-4335-96cc-01d0656c614a	-4.14444	-65.0858
1245	Melastomataceae	Aciotis	acuminifolia	Instituto AmazÃ³nico de Investigaciones CientÃ­ficas SINCHI	9d77fdeb-100f-4b29-98ad-4effdd824457	1.74278	-75.6303
1246	Melastomataceae	Aciotis	acuminifolia	Instituto Nacional de Pesquisas da AmazÃ´nia (INPA)	c0d9c91a-0f83-4819-bf7e-bb5e1184eb6b	-8.75	-50.42
1247	Melastomataceae	Aciotis	acuminifolia		396d5f30-dea9-11db-8ab4-b8a03c50a862	3.16667	-58.6667
1248	Melastomataceae	Aciotis	acuminifolia	NY	ae447c50-b8a8-11d8-92a4-b8a03c50a862	1.31833	-61.1319
1249	Melastomataceae	Aciotis	acuminifolia	IEPA	df39a7ee-3856-4a05-85bc-5962e8fb2427	-8.75	-50.4167
1250	Melastomataceae	Aciotis	acuminifolia	Instituto Nacional de Pesquisas da AmazÃ´nia (INPA)	c0d9c91a-0f83-4819-bf7e-bb5e1184eb6b	-3.82306	-62.05
1251	Melastomataceae	Aciotis	acuminifolia	F	7b8aff00-a9f8-11d8-944b-b8a03c50a862	-10.8339	-52.8731
1252	Melastomataceae	Aciotis	acuminifolia	F	7b8aff00-a9f8-11d8-944b-b8a03c50a862	-2.71667	-70.5278
1253	Melastomataceae	Aciotis	acuminifolia	JBRJ	838537fc-4aeb-4980-8b58-97fbdcd1d91a	-7.51667	-63.1667
1254	Melastomataceae	Aciotis	acuminifolia	MO	90fd6680-349f-11d8-aa2d-b8a03c50a862	5.56667	-57.7833
1255	Melastomataceae	Aciotis	acuminifolia	F	7b8aff00-a9f8-11d8-944b-b8a03c50a862	-10.8339	-52.8731
1256	Melastomataceae	Aciotis	acuminifolia	Instituto Nacional de Pesquisas da AmazÃ´nia (INPA)	c0d9c91a-0f83-4819-bf7e-bb5e1184eb6b	-0.168267	-67.02
1257	Melastomataceae	Aciotis	acuminifolia	MO	90fd6680-349f-11d8-aa2d-b8a03c50a862	-7.51666	-63.1667
1258	Melastomataceae	Aciotis	acuminifolia	MO	90fd6680-349f-11d8-aa2d-b8a03c50a862	3.505	-73.7125
1259	Melastomataceae	Aciotis	acuminifolia	F	7b8aff00-a9f8-11d8-944b-b8a03c50a862	-10.8339	-52.8731
1260	Melastomataceae	Aciotis	acuminifolia	Instituto Nacional de Pesquisas da AmazÃ´nia (INPA)	c0d9c91a-0f83-4819-bf7e-bb5e1184eb6b	0.324267	-67.34
1261	Melastomataceae	Aciotis	acuminifolia	Universidade Estadual Paulista, UNESP	f22ff2ae-6384-4d40-9ded-4d96befcacf0	-7.51667	-63.1667
1262	Melastomataceae	Aciotis	acuminifolia	G	43a26bbf-466a-4335-96cc-01d0656c614a	4.79194	-58.9747
1263	Melastomataceae	Aciotis	acuminifolia	Instituto Nacional de Pesquisas da AmazÃ´nia (INPA)	c0d9c91a-0f83-4819-bf7e-bb5e1184eb6b	-4.873	-65.13
1264	Melastomataceae	Aciotis	acuminifolia	Instituto Nacional de Pesquisas da AmazÃ´nia (INPA)	c0d9c91a-0f83-4819-bf7e-bb5e1184eb6b	-7.51667	-63.17
1265	Melastomataceae	Aciotis	acuminifolia	MO	90fd6680-349f-11d8-aa2d-b8a03c50a862	-10.7081	-48.4172
1266	Melastomataceae	Aciotis	acuminifolia	F	7b8aff00-a9f8-11d8-944b-b8a03c50a862	7.0758	-65.9119
1267	Melastomataceae	Aciotis	acuminifolia	Instituto AmazÃ³nico de Investigaciones CientÃ­ficas SINCHI	9d77fdeb-100f-4b29-98ad-4effdd824457	0.8615	-71.0148
1268	Melastomataceae	Aciotis	acuminifolia	MO	90fd6680-349f-11d8-aa2d-b8a03c50a862	-4.05278	-73.1389
1269	Melastomataceae	Aciotis	acuminifolia	MO	90fd6680-349f-11d8-aa2d-b8a03c50a862	-0.247778	-79.3558
1270	Melastomataceae	Aciotis	acuminifolia	F	7b8aff00-a9f8-11d8-944b-b8a03c50a862	-1.4628	-78.1869
1271	Melastomataceae	Aciotis	acuminifolia	USP	76dbcb10-efc5-4d5f-87a5-bcd409fc92c8	-9.3639	-55.1415
1272	Melastomataceae	Aciotis	acuminifolia	MO	90fd6680-349f-11d8-aa2d-b8a03c50a862	-9.87917	-67.8028
1273	Melastomataceae	Aciotis	acuminifolia	MO	90fd6680-349f-11d8-aa2d-b8a03c50a862	-1.46666	-78.1333
1274	Melastomataceae	Aciotis	acuminifolia	MO	90fd6680-349f-11d8-aa2d-b8a03c50a862	5.1	-73.5
1275	Melastomataceae	Aciotis	acuminifolia	UNEMAT	e7132376-4a7e-458a-be08-946850a2beac	-9.61111	-55.2381
1276	Melastomataceae	Aciotis	acuminifolia	NY	ae447c50-b8a8-11d8-92a4-b8a03c50a862	-10.02	-67.7
1277	Melastomataceae	Aciotis	acuminifolia	MO	90fd6680-349f-11d8-aa2d-b8a03c50a862	3.83333	-67
1278	Melastomataceae	Aciotis	acuminifolia	MO	90fd6680-349f-11d8-aa2d-b8a03c50a862	-13.6	-61
1279	Melastomataceae	Aciotis	acuminifolia	K	061b4f20-f241-11da-a328-b8a03c50a862	-9.61	-55.24
1280	Melastomataceae	Aciotis	acuminifolia	MO	90fd6680-349f-11d8-aa2d-b8a03c50a862	-9.86222	-67.7808
1281	Melastomataceae	Aciotis	acuminifolia	MO	90fd6680-349f-11d8-aa2d-b8a03c50a862	0.733333	-69.45
1282	Melastomataceae	Aciotis	acuminifolia	F	7b8aff00-a9f8-11d8-944b-b8a03c50a862	-10.8339	-52.8731
1283	Melastomataceae	Aciotis	acuminifolia	NY	ae447c50-b8a8-11d8-92a4-b8a03c50a862	-9.61083	-55.2376
1284	Melastomataceae	Aciotis	acuminifolia	MO	90fd6680-349f-11d8-aa2d-b8a03c50a862	-3.23333	-71.9333
1285	Melastomataceae	Aciotis	acuminifolia	US	bc092ff0-02e4-11dc-991f-b8a03c50a862	1.17	-66.06
1286	Melastomataceae	Aciotis	acuminifolia	F	7b8aff00-a9f8-11d8-944b-b8a03c50a862	-10.8339	-52.8731
1287	Melastomataceae	Aciotis	acuminifolia	UNEMAT	e7132376-4a7e-458a-be08-946850a2beac	-9.305	-55.11
1288	Melastomataceae	Aciotis	acuminifolia	NY	ae447c50-b8a8-11d8-92a4-b8a03c50a862	-10.1545	-67.7375
1289	Melastomataceae	Aciotis	acuminifolia	MO	90fd6680-349f-11d8-aa2d-b8a03c50a862	-19.0372	-43.425
1290	Melastomataceae	Aciotis	acuminifolia	F	7b8aff00-a9f8-11d8-944b-b8a03c50a862	-9.1839	-74.14
1291	Melastomataceae	Aciotis	acuminifolia	K	061b4f20-f241-11da-a328-b8a03c50a862	-9.5	-55.02
1292	Melastomataceae	Aciotis	acuminifolia	MO	90fd6680-349f-11d8-aa2d-b8a03c50a862	-10.4467	-67.7081
1293	Melastomataceae	Aciotis	acuminifolia	MO	90fd6680-349f-11d8-aa2d-b8a03c50a862	1.56667	-66.1833
1294	Melastomataceae	Aciotis	acuminifolia	F	7b8aff00-a9f8-11d8-944b-b8a03c50a862	-1.4628	-78.1869
1295	Melastomataceae	Aciotis	acuminifolia	Instituto AmazÃ³nico de Investigaciones CientÃ­ficas SINCHI	9d77fdeb-100f-4b29-98ad-4effdd824457	2.60272	-72.5637
1296	Melastomataceae	Aciotis	acuminifolia	MO	90fd6680-349f-11d8-aa2d-b8a03c50a862	-3.98333	-73.1667
1297	Melastomataceae	Aciotis	acuminifolia	MO	90fd6680-349f-11d8-aa2d-b8a03c50a862	1.16666	-66.0833
1298	Melastomataceae	Aciotis	acuminifolia	F	7b8aff00-a9f8-11d8-944b-b8a03c50a862	-10.8339	-52.8731
1299	Melastomataceae	Aciotis	acuminifolia	Instituto AmazÃ³nico de Investigaciones CientÃ­ficas SINCHI	9d77fdeb-100f-4b29-98ad-4effdd824457	1.38778	-70.9028
1300	Melastomataceae	Aciotis	acuminifolia	Universidad de Antioquia	cccff716-2694-4209-9f9e-2f7a484465a0	5.74263	-76.6538
1301	Melastomataceae	Aciotis	acuminifolia	US	bc092ff0-02e4-11dc-991f-b8a03c50a862	1.26	-66.11
1302	Melastomataceae	Aciotis	acuminifolia	COL	9d77fdeb-100f-4b29-98ad-4effdd824457	4.76667	-73.3167
1303	Melastomataceae	Aciotis	acuminifolia	JBRJ	838537fc-4aeb-4980-8b58-97fbdcd1d91a	-7.71611	-34.9906
1304	Melastomataceae	Aciotis	acuminifolia	MO	90fd6680-349f-11d8-aa2d-b8a03c50a862	5.71667	-76.65
1305	Melastomataceae	Aciotis	acuminifolia	NY	ae447c50-b8a8-11d8-92a4-b8a03c50a862	1.17528	-66.0678
1306	Melastomataceae	Aciotis	acuminifolia	F	7b8aff00-a9f8-11d8-944b-b8a03c50a862	-9.1839	-74.14
1307	Melastomataceae	Aciotis	acuminifolia	Instituto Nacional de Pesquisas da AmazÃ´nia (INPA)	c0d9c91a-0f83-4819-bf7e-bb5e1184eb6b	-1.81852	-61.03
1308	Melastomataceae	Aciotis	acuminifolia	MO	90fd6680-349f-11d8-aa2d-b8a03c50a862	-0.233333	-79.1667
1309	Melastomataceae	Aciotis	acuminifolia	MO	90fd6680-349f-11d8-aa2d-b8a03c50a862	1.56667	-66.1833
1310	Melastomataceae	Aciotis	acuminifolia	F	7b8aff00-a9f8-11d8-944b-b8a03c50a862	-10.8339	-52.8731
1311	Melastomataceae	Aciotis	acuminifolia	MO	90fd6680-349f-11d8-aa2d-b8a03c50a862	-14.8122	-64.8922
1312	Melastomataceae	Aciotis	acuminifolia	MO	90fd6680-349f-11d8-aa2d-b8a03c50a862	5.1	-76.6667
1313	Melastomataceae	Aciotis	acuminifolia	NY	ae447c50-b8a8-11d8-92a4-b8a03c50a862	-0.33	-70.5
1314	Melastomataceae	Aciotis	acuminifolia	F	7b8aff00-a9f8-11d8-944b-b8a03c50a862	-1.4628	-78.1869
1315	Melastomataceae	Aciotis	acuminifolia	Instituto AmazÃ³nico de Investigaciones CientÃ­ficas SINCHI	9d77fdeb-100f-4b29-98ad-4effdd824457	1.41667	-70.95
1316	Melastomataceae	Aciotis	acuminifolia	MO	90fd6680-349f-11d8-aa2d-b8a03c50a862	-2.08333	-76.9667
1317	Melastomataceae	Aciotis	acuminifolia	MO	90fd6680-349f-11d8-aa2d-b8a03c50a862	-0.33333	-70.5
1318	Melastomataceae	Aciotis	acuminifolia	SNSB-M	0674aea0-a7e1-11d8-9534-b8a03c50a862	-10	-55
1319	Melastomataceae	Aciotis	acuminifolia	Instituto AmazÃ³nico de Investigaciones CientÃ­ficas SINCHI	9d77fdeb-100f-4b29-98ad-4effdd824457	1.41667	-70.95
1320	Melastomataceae	Aciotis	acuminifolia	AAU	8e1a97a0-3ca8-11d9-8439-b8a03c50a862	-2.083	-76.966
1321	Melastomataceae	Aciotis	acuminifolia	MO	90fd6680-349f-11d8-aa2d-b8a03c50a862	-0.247778	-79.3558
1322	Melastomataceae	Aciotis	acuminifolia	MO	90fd6680-349f-11d8-aa2d-b8a03c50a862	4.06666	-73.5
1323	Melastomataceae	Aciotis	acuminifolia	Instituto AmazÃ³nico de Investigaciones CientÃ­ficas SINCHI	9d77fdeb-100f-4b29-98ad-4effdd824457	4.86844	-71.331
1324	Melastomataceae	Aciotis	acuminifolia	MO	90fd6680-349f-11d8-aa2d-b8a03c50a862	-3.7625	-73.2783
1325	Melastomataceae	Aciotis	acuminifolia	MO	90fd6680-349f-11d8-aa2d-b8a03c50a862	5.41667	-55.3333
1326	Melastomataceae	Aciotis	acuminifolia	Instituto AmazÃ³nico de Investigaciones CientÃ­ficas SINCHI	9d77fdeb-100f-4b29-98ad-4effdd824457	4.86844	-71.331
1327	Melastomataceae	Aciotis	acuminifolia	AAU	8e1a97a0-3ca8-11d9-8439-b8a03c50a862	-2.083	-76.966
1328	Melastomataceae	Aciotis	acuminifolia	MO	90fd6680-349f-11d8-aa2d-b8a03c50a862	0.023889	-70.9581
1329	Melastomataceae	Aciotis	acuminifolia	F	7b8aff00-a9f8-11d8-944b-b8a03c50a862	7.0758	-65.9119
1330	Melastomataceae	Aciotis	acuminifolia	Instituto AmazÃ³nico de Investigaciones CientÃ­ficas SINCHI	9d77fdeb-100f-4b29-98ad-4effdd824457	4.86844	-71.331
1331	Melastomataceae	Aciotis	acuminifolia	MO	90fd6680-349f-11d8-aa2d-b8a03c50a862	0.127778	-70.9339
1332	Melastomataceae	Aciotis	acuminifolia	Herbario AmazÃ³nico Colombiano	9d77fdeb-100f-4b29-98ad-4effdd824457	2.47208	-72.6146
1333	Melastomataceae	Aciotis	acuminifolia	Instituto Nacional de Pesquisas da AmazÃ´nia (INPA)	c0d9c91a-0f83-4819-bf7e-bb5e1184eb6b	-2.88333	-59.97
1334	Melastomataceae	Aciotis	acuminifolia	MO	90fd6680-349f-11d8-aa2d-b8a03c50a862	-4	-44.5
1335	Melastomataceae	Aciotis	acuminifolia	MO	90fd6680-349f-11d8-aa2d-b8a03c50a862	-7.33333	-47.4333
1336	Melastomataceae	Aciotis	acuminifolia		396d5f30-dea9-11db-8ab4-b8a03c50a862	-3.18333	-70.3333
1337	Melastomataceae	Aciotis	acuminifolia	MO	90fd6680-349f-11d8-aa2d-b8a03c50a862	-9.23416	-72.9575
1338	Melastomataceae	Aciotis	acuminifolia	MO	90fd6680-349f-11d8-aa2d-b8a03c50a862	7.56667	-72.0333
1339	Melastomataceae	Aciotis	acuminifolia	MO	90fd6680-349f-11d8-aa2d-b8a03c50a862	3.28833	-73.9106
1340	Melastomataceae	Aciotis	acuminifolia	G	43a26bbf-466a-4335-96cc-01d0656c614a	-10.7731	-53.0897
1341	Melastomataceae	Aciotis	acuminifolia	MO	90fd6680-349f-11d8-aa2d-b8a03c50a862	-8.195	-72.9492
1342	Melastomataceae	Aciotis	acuminifolia	MO	90fd6680-349f-11d8-aa2d-b8a03c50a862	-7.85	-61.2333
1343	Melastomataceae	Aciotis	acuminifolia	F	7b8aff00-a9f8-11d8-944b-b8a03c50a862	-9.1839	-74.14
1344	Melastomataceae	Aciotis	acuminifolia	NY	ae447c50-b8a8-11d8-92a4-b8a03c50a862	-8.2342	-72.9575
1345	Melastomataceae	Aciotis	acuminifolia	MO	90fd6680-349f-11d8-aa2d-b8a03c50a862	7.53611	-71.9006
1346	Melastomataceae	Aciotis	acuminifolia	MO	90fd6680-349f-11d8-aa2d-b8a03c50a862	-14.6667	-52.35
1347	Melastomataceae	Aciotis	acuminifolia	SNSB-M	0674aea0-a7e1-11d8-9534-b8a03c50a862	-10	-55
1348	Melastomataceae	Aciotis	acuminifolia	NY	ae447c50-b8a8-11d8-92a4-b8a03c50a862	-8.16444	-72.8892
1349	Melastomataceae	Aciotis	acuminifolia	MO	90fd6680-349f-11d8-aa2d-b8a03c50a862	7.53333	-71.8833
1350	Melastomataceae	Aciotis	acuminifolia	MO	90fd6680-349f-11d8-aa2d-b8a03c50a862	-0.247778	-79.3558
1351	Melastomataceae	Aciotis	acuminifolia	F	7b8aff00-a9f8-11d8-944b-b8a03c50a862	-10.8339	-52.8731
1352	Melastomataceae	Aciotis	acuminifolia	JBRJ	838537fc-4aeb-4980-8b58-97fbdcd1d91a	-9.98333	-66.7833
1353	Melastomataceae	Aciotis	acuminifolia	MO	90fd6680-349f-11d8-aa2d-b8a03c50a862	-3.67694	-73.2683
1354	Melastomataceae	Aciotis	acuminifolia	MO	90fd6680-349f-11d8-aa2d-b8a03c50a862	-22.3667	-42.75
1355	Melastomataceae	Aciotis	acuminifolia	MO	90fd6680-349f-11d8-aa2d-b8a03c50a862	-7.78333	-72.15
1356	Melastomataceae	Aciotis	acuminifolia	JBRJ	838537fc-4aeb-4980-8b58-97fbdcd1d91a	-9.99861	-66.7897
1357	Melastomataceae	Aciotis	acuminifolia	MO	90fd6680-349f-11d8-aa2d-b8a03c50a862	-2.08333	-76.9667
1358	Melastomataceae	Aciotis	acuminifolia	MO	90fd6680-349f-11d8-aa2d-b8a03c50a862	-4.26666	-73.3833
1359	Melastomataceae	Aciotis	acuminifolia	F	7b8aff00-a9f8-11d8-944b-b8a03c50a862	-9.1839	-74.14
1360	Melastomataceae	Aciotis	acuminifolia	Instituto AmazÃ³nico de Investigaciones CientÃ­ficas SINCHI	9d77fdeb-100f-4b29-98ad-4effdd824457	2.25444	-73.7681
1361	Melastomataceae	Aciotis	acuminifolia	MO	90fd6680-349f-11d8-aa2d-b8a03c50a862	-10.6703	-65.3844
1362	Melastomataceae	Aciotis	acuminifolia	MO	90fd6680-349f-11d8-aa2d-b8a03c50a862	-3.81667	-70.4333
1363	Melastomataceae	Aciotis	acuminifolia	MO	90fd6680-349f-11d8-aa2d-b8a03c50a862	-3.31833	-71.8592
1364	Melastomataceae	Aciotis	acuminifolia	Instituto Nacional de Pesquisas da AmazÃ´nia (INPA)	c0d9c91a-0f83-4819-bf7e-bb5e1184eb6b	-2.88333	-59.97
1365	Melastomataceae	Aciotis	acuminifolia	MO	90fd6680-349f-11d8-aa2d-b8a03c50a862	-9.09444	-64.0903
1366	Melastomataceae	Aciotis	acuminifolia	NY	ae447c50-b8a8-11d8-92a4-b8a03c50a862	-4.11928	-55.3734
1367	Melastomataceae	Aciotis	acuminifolia	IEPA	df39a7ee-3856-4a05-85bc-5962e8fb2427	2.31667	-51.6
1368	Melastomataceae	Aciotis	acuminifolia	MO	90fd6680-349f-11d8-aa2d-b8a03c50a862	6.21667	-68.8167
1369	Melastomataceae	Aciotis	acuminifolia	MO	90fd6680-349f-11d8-aa2d-b8a03c50a862	-4.38306	-70.0311
1370	Melastomataceae	Aciotis	acuminifolia	G	43a26bbf-466a-4335-96cc-01d0656c614a	-2.98693	-58.4985
1371	Melastomataceae	Aciotis	acuminifolia	Instituto Nacional de Pesquisas da AmazÃ´nia (INPA)	c0d9c91a-0f83-4819-bf7e-bb5e1184eb6b	2.31667	-51.6
1372	Melastomataceae	Aciotis	acuminifolia	MNHN	2cd829bb-b713-433d-99cf-64bef11e5b3e	6.21667	-68.8167
1373	Melastomataceae	Aciotis	acuminifolia	MO	90fd6680-349f-11d8-aa2d-b8a03c50a862	4.33333	-70.5
1374	Melastomataceae	Aciotis	acuminifolia	G	43a26bbf-466a-4335-96cc-01d0656c614a	4.79194	-58.9747
1375	Melastomataceae	Aciotis	acuminifolia	CAS	66522820-055c-11d8-b84e-b8a03c50a862	-1.34	-77.86
1376	Melastomataceae	Aciotis	acuminifolia	NY	ae447c50-b8a8-11d8-92a4-b8a03c50a862	-10.0968	-67.5062
1377	Melastomataceae	Aciotis	acuminifolia	MO	90fd6680-349f-11d8-aa2d-b8a03c50a862	6.41667	-58.6333
1378	Melastomataceae	Aciotis	acuminifolia	F	7b8aff00-a9f8-11d8-944b-b8a03c50a862	-9.1839	-74.14
1379	Melastomataceae	Aciotis	acuminifolia	AAU	8e1a97a0-3ca8-11d9-8439-b8a03c50a862	-1.333	-77.866
1380	Melastomataceae	Aciotis	acuminifolia	MO	90fd6680-349f-11d8-aa2d-b8a03c50a862	6.41666	-67.4167
1381	Melastomataceae	Aciotis	acuminifolia	MO	90fd6680-349f-11d8-aa2d-b8a03c50a862	-13.7167	-70.2
1382	Melastomataceae	Aciotis	acuminifolia	NY	ae447c50-b8a8-11d8-92a4-b8a03c50a862	-3.06732	-59.9953
1383	Melastomataceae	Aciotis	acuminifolia	MO	90fd6680-349f-11d8-aa2d-b8a03c50a862	-1.33333	-77.8667
1384	Melastomataceae	Aciotis	acuminifolia	US	bc092ff0-02e4-11dc-991f-b8a03c50a862	5.72	-67.49
1385	Melastomataceae	Aciotis	acuminifolia	F	7b8aff00-a9f8-11d8-944b-b8a03c50a862	-9.1839	-74.14
1386	Melastomataceae	Aciotis	acuminifolia	MO	90fd6680-349f-11d8-aa2d-b8a03c50a862	-8.38333	-72.7833
1387	Melastomataceae	Aciotis	acuminifolia	NY	ae447c50-b8a8-11d8-92a4-b8a03c50a862	-10.9794	-63.7693
1388	Melastomataceae	Aciotis	acuminifolia	MO	90fd6680-349f-11d8-aa2d-b8a03c50a862	4.07028	-73.0981
1389	Melastomataceae	Aciotis	acuminifolia	G	43a26bbf-466a-4335-96cc-01d0656c614a	4.79194	-58.9747
1390	Melastomataceae	Aciotis	acuminifolia	NY	ae447c50-b8a8-11d8-92a4-b8a03c50a862	-8.38	-72.78
1391	Melastomataceae	Aciotis	acuminifolia	MO	90fd6680-349f-11d8-aa2d-b8a03c50a862	-2.29278	-60.0425
1392	Melastomataceae	Aciotis	acuminifolia	F	7b8aff00-a9f8-11d8-944b-b8a03c50a862	-10.8339	-52.8731
1393	Melastomataceae	Aciotis	acuminifolia	NY	ae447c50-b8a8-11d8-92a4-b8a03c50a862	-8.13417	-72.8297
1394	Melastomataceae	Aciotis	acuminifolia	MO	90fd6680-349f-11d8-aa2d-b8a03c50a862	6.81667	-63.3167
1395	Melastomataceae	Aciotis	acuminifolia	F	7b8aff00-a9f8-11d8-944b-b8a03c50a862	-9.1839	-74.14
1396	Melastomataceae	Aciotis	acuminifolia	MO	90fd6680-349f-11d8-aa2d-b8a03c50a862	-4.08333	-79.9
1397	Melastomataceae	Aciotis	acuminifolia	MO	90fd6680-349f-11d8-aa2d-b8a03c50a862	-3.7175	-73.24
1398	Melastomataceae	Aciotis	acuminifolia	MO	90fd6680-349f-11d8-aa2d-b8a03c50a862	2.56833	-72.6417
1399	Melastomataceae	Aciotis	acuminifolia	MO	90fd6680-349f-11d8-aa2d-b8a03c50a862	-10.8	-65.3833
1400	Melastomataceae	Aciotis	acuminifolia	NY	ae447c50-b8a8-11d8-92a4-b8a03c50a862	-8.9711	-72.7144
1401	Melastomataceae	Aciotis	acuminifolia	NY	ae447c50-b8a8-11d8-92a4-b8a03c50a862	-2.71504	-68.1439
1402	Melastomataceae	Aciotis	acuminifolia	MO	90fd6680-349f-11d8-aa2d-b8a03c50a862	-0.98333	-77.8167
1403	Melastomataceae	Aciotis	acuminifolia	MO	90fd6680-349f-11d8-aa2d-b8a03c50a862	-8.97111	-72.7144
1404	Melastomataceae	Aciotis	acuminifolia	NY	ae447c50-b8a8-11d8-92a4-b8a03c50a862	-3.5803	-61.4044
1405	Melastomataceae	Aciotis	acuminifolia	MO	90fd6680-349f-11d8-aa2d-b8a03c50a862	1.18333	-70.2667
1406	Melastomataceae	Aciotis	acuminifolia	F	7b8aff00-a9f8-11d8-944b-b8a03c50a862	-9.1839	-74.14
1407	Melastomataceae	Aciotis	acuminifolia	US	bc092ff0-02e4-11dc-991f-b8a03c50a862	3.16	-58.66
1408	Melastomataceae	Aciotis	acuminifolia	MO	90fd6680-349f-11d8-aa2d-b8a03c50a862	-2.88972	-67.8022
1409	Melastomataceae	Aciotis	acuminifolia	MO	90fd6680-349f-11d8-aa2d-b8a03c50a862	-1.46666	-77.9833
1410	Melastomataceae	Aciotis	acuminifolia	MO	90fd6680-349f-11d8-aa2d-b8a03c50a862	3.16666	-58.6667
1411	Melastomataceae	Aciotis	acuminifolia	MO	90fd6680-349f-11d8-aa2d-b8a03c50a862	-4.2	-69.9333
1412	Melastomataceae	Aciotis	acuminifolia	F	7b8aff00-a9f8-11d8-944b-b8a03c50a862	3.8811	-72.8667
1413	Melastomataceae	Aciotis	acuminifolia	F	7b8aff00-a9f8-11d8-944b-b8a03c50a862	5	-59
1414	Melastomataceae	Aciotis	acuminifolia	MNHN	2cd829bb-b713-433d-99cf-64bef11e5b3e	3.16667	-58.6667
1415	Melastomataceae	Aciotis	acuminifolia	MO	90fd6680-349f-11d8-aa2d-b8a03c50a862	-2.58333	-64.6667
1416	Melastomataceae	Aciotis	acuminifolia	F	7b8aff00-a9f8-11d8-944b-b8a03c50a862	3.8811	-72.8667
1417	Melastomataceae	Aciotis	acuminifolia	F	7b8aff00-a9f8-11d8-944b-b8a03c50a862	-9.1839	-74.14
1418	Melastomataceae	Aciotis	acuminifolia	NY	ae447c50-b8a8-11d8-92a4-b8a03c50a862	3.17	-58.67
1419	Melastomataceae	Aciotis	acuminifolia	MO	90fd6680-349f-11d8-aa2d-b8a03c50a862	6.96667	-67.8167
1420	Melastomataceae	Aciotis	acuminifolia	MO	90fd6680-349f-11d8-aa2d-b8a03c50a862	4.15194	-73.6425
1421	Melastomataceae	Aciotis	acuminifolia		396d5f30-dea9-11db-8ab4-b8a03c50a862	3.28944	-58.7519
1422	Melastomataceae	Aciotis	acuminifolia	MO	90fd6680-349f-11d8-aa2d-b8a03c50a862	-1.41666	-78
1423	Melastomataceae	Aciotis	acuminifolia	MO	90fd6680-349f-11d8-aa2d-b8a03c50a862	-3.73333	-73.2333
1424	Melastomataceae	Aciotis	acuminifolia	MO	90fd6680-349f-11d8-aa2d-b8a03c50a862	6.41667	-58.6333
1425	Melastomataceae	Aciotis	acuminifolia	F	7b8aff00-a9f8-11d8-944b-b8a03c50a862	-10.8339	-52.8731
1426	Melastomataceae	Aciotis	acuminifolia	MO	90fd6680-349f-11d8-aa2d-b8a03c50a862	-1.63333	-77.9167
1427	Melastomataceae	Aciotis	acuminifolia	MO	90fd6680-349f-11d8-aa2d-b8a03c50a862	-0.66666	-71.8333
1428	Melastomataceae	Aciotis	acuminifolia	MO	90fd6680-349f-11d8-aa2d-b8a03c50a862	10.1	-67.45
1429	Melastomataceae	Aciotis	acuminifolia	F	7b8aff00-a9f8-11d8-944b-b8a03c50a862	-9.1839	-74.14
1430	Melastomataceae	Aciotis	acuminifolia	NY	ae447c50-b8a8-11d8-92a4-b8a03c50a862	-0.92	-71.6
1431	Melastomataceae	Aciotis	acuminifolia	MO	90fd6680-349f-11d8-aa2d-b8a03c50a862	-3.77222	-73.2381
1432	Melastomataceae	Aciotis	acuminifolia	F	7b8aff00-a9f8-11d8-944b-b8a03c50a862	4.7364	-58.7017
1433	Melastomataceae	Aciotis	acuminifolia	Instituto AmazÃ³nico de Investigaciones CientÃ­ficas SINCHI	9d77fdeb-100f-4b29-98ad-4effdd824457	1.2	-76.65
1434	Melastomataceae	Aciotis	acuminifolia	MO	90fd6680-349f-11d8-aa2d-b8a03c50a862	-4.44361	-71.3989
1435	Melastomataceae	Aciotis	acuminifolia	MO	90fd6680-349f-11d8-aa2d-b8a03c50a862	-18.7667	-63.4
1436	Melastomataceae	Aciotis	acuminifolia	FLAS	8483a1f0-1032-11db-ae00-b8a03c50a862	3.34444	-58.7694
1437	Melastomataceae	Aciotis	acuminifolia	MO	90fd6680-349f-11d8-aa2d-b8a03c50a862	-0.58333	-79.3667
1438	Melastomataceae	Aciotis	acuminifolia	NY	ae447c50-b8a8-11d8-92a4-b8a03c50a862	3.15	-65.8333
1439	Melastomataceae	Aciotis	acuminifolia	F	7b8aff00-a9f8-11d8-944b-b8a03c50a862	-16.7261	-64.435
1440	Melastomataceae	Aciotis	acuminifolia	NY	ae447c50-b8a8-11d8-92a4-b8a03c50a862	3.2894	-58.7519
1441	Melastomataceae	Aciotis	acuminifolia	MO	90fd6680-349f-11d8-aa2d-b8a03c50a862	-3.38361	-57.7186
1442	Melastomataceae	Aciotis	acuminifolia	MO	90fd6680-349f-11d8-aa2d-b8a03c50a862	-3.83333	-73.2167
1443	Melastomataceae	Aciotis	acuminifolia	F	7b8aff00-a9f8-11d8-944b-b8a03c50a862	-16.7261	-64.435
1444	Melastomataceae	Aciotis	acuminifolia	CAS	66522820-055c-11d8-b84e-b8a03c50a862	3.28944	-58.7519
1445	Melastomataceae	Aciotis	acuminifolia	ICN	eac88d99-9f6c-4031-8fc4-8088f0e0dfe7	5.71559	-76.6495
1446	Melastomataceae	Aciotis	acuminifolia	MO	90fd6680-349f-11d8-aa2d-b8a03c50a862	3.15	-65.8333
1447	Melastomataceae	Aciotis	acuminifolia	F	7b8aff00-a9f8-11d8-944b-b8a03c50a862	7.0758	-65.9119
1448	Melastomataceae	Aciotis	acuminifolia	US	bc092ff0-02e4-11dc-991f-b8a03c50a862	3.28944	-58.7519
1449	Melastomataceae	Aciotis	acuminifolia	MO	90fd6680-349f-11d8-aa2d-b8a03c50a862	5.05028	-67.7864
1450	Melastomataceae	Aciotis	acuminifolia	MO	90fd6680-349f-11d8-aa2d-b8a03c50a862	-3.31833	-71.8586
1451	Melastomataceae	Aciotis	acuminifolia	F	7b8aff00-a9f8-11d8-944b-b8a03c50a862	-1.4628	-78.1869
1452	Melastomataceae	Aciotis	acuminifolia	MO	90fd6680-349f-11d8-aa2d-b8a03c50a862	-0.880833	-79.2367
1453	Melastomataceae	Aciotis	acuminifolia	NY	ae447c50-b8a8-11d8-92a4-b8a03c50a862	-7.58	-57.52
1454	Melastomataceae	Aciotis	acuminifolia	MO	90fd6680-349f-11d8-aa2d-b8a03c50a862	-3.83333	-73.25
1455	Melastomataceae	Aciotis	acuminifolia	Herbario AmazÃ³nico Colombiano	9d77fdeb-100f-4b29-98ad-4effdd824457	5.18333	-69.15
1456	Melastomataceae	Aciotis	acuminifolia	MO	90fd6680-349f-11d8-aa2d-b8a03c50a862	-0.8	-77.8167
1457	Melastomataceae	Aciotis	acuminifolia	ICN	eac88d99-9f6c-4031-8fc4-8088f0e0dfe7	-7.58333	-57.5167
1458	Melastomataceae	Aciotis	acuminifolia	MO	90fd6680-349f-11d8-aa2d-b8a03c50a862	-3.10194	-60.025
1459	Melastomataceae	Aciotis	acuminifolia	F	7b8aff00-a9f8-11d8-944b-b8a03c50a862	-10.8339	-52.8731
1460	Melastomataceae	Aciotis	acuminifolia	MO	90fd6680-349f-11d8-aa2d-b8a03c50a862	-1.66667	-77.9833
1461	Melastomataceae	Aciotis	acuminifolia	NY	ae447c50-b8a8-11d8-92a4-b8a03c50a862	-7.58	-57.52
1462	Melastomataceae	Aciotis	acuminifolia	MO	90fd6680-349f-11d8-aa2d-b8a03c50a862	-3.83333	-73.2167
1463	Melastomataceae	Aciotis	acuminifolia	JBRJ	838537fc-4aeb-4980-8b58-97fbdcd1d91a	-2.88333	-59.9667
1464	Melastomataceae	Aciotis	acuminifolia	K	061b4f20-f241-11da-a328-b8a03c50a862	-7.58	-57.52
1465	Melastomataceae	Aciotis	acuminifolia	MO	90fd6680-349f-11d8-aa2d-b8a03c50a862	-3.83333	-73.2167
1466	Melastomataceae	Aciotis	acuminifolia	Instituto de BotÃ¢nica, IBT	2437c128-bf8c-4f53-b668-da95fb2e40b7	-2.88333	-59.9667
1467	Melastomataceae	Aciotis	acuminifolia	MO	90fd6680-349f-11d8-aa2d-b8a03c50a862	-7.58333	-57.5167
1468	Melastomataceae	Aciotis	acuminifolia	G	43a26bbf-466a-4335-96cc-01d0656c614a	-10.7731	-53.0897
1469	Melastomataceae	Aciotis	acuminifolia	MO	90fd6680-349f-11d8-aa2d-b8a03c50a862	-1.48333	-77.9667
1470	Melastomataceae	Aciotis	acuminifolia	MO	90fd6680-349f-11d8-aa2d-b8a03c50a862	-7.58333	-57.5167
1471	Melastomataceae	Aciotis	acuminifolia	MO	90fd6680-349f-11d8-aa2d-b8a03c50a862	-1.4	-68.15
1472	Melastomataceae	Aciotis	acuminifolia	MO	90fd6680-349f-11d8-aa2d-b8a03c50a862	-1.48333	-77.9667
1473	Melastomataceae	Aciotis	acuminifolia	MO	90fd6680-349f-11d8-aa2d-b8a03c50a862	3.08333	-65.4167
1474	Melastomataceae	Aciotis	acuminifolia	MO	90fd6680-349f-11d8-aa2d-b8a03c50a862	-1.66666	-77.9167
1475	Melastomataceae	Aciotis	acuminifolia	MO	90fd6680-349f-11d8-aa2d-b8a03c50a862	-1.53333	-78.0333
1476	Melastomataceae	Aciotis	acuminifolia	MO	90fd6680-349f-11d8-aa2d-b8a03c50a862	7.6	-64.1333
1477	Melastomataceae	Aciotis	acuminifolia	Instituto Nacional de Pesquisas da AmazÃ´nia (INPA)	c0d9c91a-0f83-4819-bf7e-bb5e1184eb6b	-2.88333	-59.97
1478	Melastomataceae	Aciotis	acuminifolia	MO	90fd6680-349f-11d8-aa2d-b8a03c50a862	-1.46666	-77.9833
1479	Melastomataceae	Aciotis	acuminifolia	F	7b8aff00-a9f8-11d8-944b-b8a03c50a862	3.8811	-72.8667
1480	Melastomataceae	Aciotis	acuminifolia	MO	90fd6680-349f-11d8-aa2d-b8a03c50a862	-1.5	-78.05
1481	Melastomataceae	Aciotis	acuminifolia	MO	90fd6680-349f-11d8-aa2d-b8a03c50a862	3.75	-73.7167
1482	Melastomataceae	Aciotis	acuminifolia	MO	90fd6680-349f-11d8-aa2d-b8a03c50a862	7.34944	-73.9061
1483	Melastomataceae	Aciotis	acuminifolia	MO	90fd6680-349f-11d8-aa2d-b8a03c50a862	-1.47472	-78.1306
1484	Melastomataceae	Aciotis	acuminifolia	MO	90fd6680-349f-11d8-aa2d-b8a03c50a862	-0.58333	-79.3667
1485	Melastomataceae	Aciotis	acuminifolia	UFSCar	69e3ffff-c8fa-43a5-8d76-0c24261df2d7	-10.1683	-59.4578
1486	Melastomataceae	Aciotis	acuminifolia	MO	90fd6680-349f-11d8-aa2d-b8a03c50a862	-3.95917	-73.4664
1487	Melastomataceae	Aciotis	acuminifolia	MO	90fd6680-349f-11d8-aa2d-b8a03c50a862	-1.06666	-77.6
1488	Melastomataceae	Aciotis	acuminifolia	MO	90fd6680-349f-11d8-aa2d-b8a03c50a862	-3.85111	-73.3383
1489	Melastomataceae	Aciotis	acuminifolia	MO	90fd6680-349f-11d8-aa2d-b8a03c50a862	0.216667	-68.5167
1490	Melastomataceae	Aciotis	acuminifolia	NY	ae447c50-b8a8-11d8-92a4-b8a03c50a862	-10.9414	-69.2614
1491	Melastomataceae	Aciotis	acuminifolia	MO	90fd6680-349f-11d8-aa2d-b8a03c50a862	-0.91666	-79.1833
1492	Melastomataceae	Aciotis	acuminifolia	MO	90fd6680-349f-11d8-aa2d-b8a03c50a862	-7.78333	-72.15
1493	Melastomataceae	Aciotis	acuminifolia	MO	90fd6680-349f-11d8-aa2d-b8a03c50a862	-17.0189	-64.8344
1494	Melastomataceae	Aciotis	acuminifolia	NY	ae447c50-b8a8-11d8-92a4-b8a03c50a862	-0.92	-79.18
1495	Melastomataceae	Aciotis	acuminifolia	MO	90fd6680-349f-11d8-aa2d-b8a03c50a862	2.75	-75.4
1496	Melastomataceae	Aciotis	acuminifolia	NY	ae447c50-b8a8-11d8-92a4-b8a03c50a862	-4.32	-73.63
1497	Melastomataceae	Aciotis	acuminifolia	AAU	8e1a97a0-3ca8-11d9-8439-b8a03c50a862	-0.916	-79.183
1498	Melastomataceae	Aciotis	acuminifolia	F	7b8aff00-a9f8-11d8-944b-b8a03c50a862	3.8811	-72.8667
1499	Melastomataceae	Aciotis	acuminifolia	MO	90fd6680-349f-11d8-aa2d-b8a03c50a862	-17.1333	-64.8333
1500	Melastomataceae	Aciotis	acuminifolia	UnB	e97090cb-7731-41c7-ac24-31a841730654	-14.6667	-52.35
1501	Melastomataceae	Aciotis	acuminifolia	MO	90fd6680-349f-11d8-aa2d-b8a03c50a862	-1.4	-68.15
1502	Melastomataceae	Aciotis	acuminifolia	MO	90fd6680-349f-11d8-aa2d-b8a03c50a862	-17.0144	-64.8328
1503	Melastomataceae	Aciotis	acuminifolia	MO	90fd6680-349f-11d8-aa2d-b8a03c50a862	-5.13333	-72.8167
1504	Melastomataceae	Aciotis	acuminifolia	MO	90fd6680-349f-11d8-aa2d-b8a03c50a862	-2.51667	-44.3
1505	Melastomataceae	Aciotis	acuminifolia	MO	90fd6680-349f-11d8-aa2d-b8a03c50a862	-12.9533	-68.8767
1506	Melastomataceae	Aciotis	acuminifolia	NY	ae447c50-b8a8-11d8-92a4-b8a03c50a862	-4.60773	-71.9617
1507	Melastomataceae	Aciotis	acuminifolia	MO	90fd6680-349f-11d8-aa2d-b8a03c50a862	-3.82556	-73.3244
1508	Melastomataceae	Aciotis	acuminifolia	MO	90fd6680-349f-11d8-aa2d-b8a03c50a862	-3.86444	-73.3358
1509	Melastomataceae	Aciotis	acuminifolia	MO	90fd6680-349f-11d8-aa2d-b8a03c50a862	-2.93194	-69.695
1510	Melastomataceae	Aciotis	acuminifolia	Faculdade SÃ£o Lucas (FSL)	a684d545-47fd-44fc-b557-6971a864c055	-2.88333	-59.9667
1511	Melastomataceae	Aciotis	acuminifolia	MO	90fd6680-349f-11d8-aa2d-b8a03c50a862	5.06666	-65.8333
1512	Melastomataceae	Aciotis	acuminifolia	NY	ae447c50-b8a8-11d8-92a4-b8a03c50a862	-10.5377	-65.5843
1513	Melastomataceae	Aciotis	acuminifolia	Instituto Nacional de Pesquisas da AmazÃ´nia (INPA)	c0d9c91a-0f83-4819-bf7e-bb5e1184eb6b	-2.88333	-59.97
1514	Melastomataceae	Aciotis	acuminifolia	MO	90fd6680-349f-11d8-aa2d-b8a03c50a862	-5.24861	-75.7231
1515	Melastomataceae	Aciotis	acuminifolia	MO	90fd6680-349f-11d8-aa2d-b8a03c50a862	-10.5333	-65.6333
1516	Melastomataceae	Aciotis	acuminifolia	MO	90fd6680-349f-11d8-aa2d-b8a03c50a862	-2.88333	-59.9833
1517	Melastomataceae	Aciotis	acuminifolia	MO	90fd6680-349f-11d8-aa2d-b8a03c50a862	-1.03333	-79.4667
1518	Melastomataceae	Aciotis	acuminifolia	MO	90fd6680-349f-11d8-aa2d-b8a03c50a862	-10.3833	-65.4
1519	Melastomataceae	Aciotis	acuminifolia	MO	90fd6680-349f-11d8-aa2d-b8a03c50a862	-17.0728	-64.6939
1520	Melastomataceae	Aciotis	acuminifolia	MO	90fd6680-349f-11d8-aa2d-b8a03c50a862	-1.03333	-79.4667
1521	Melastomataceae	Aciotis	acuminifolia	MO	90fd6680-349f-11d8-aa2d-b8a03c50a862	-17.0728	-64.6939
1522	Melastomataceae	Aciotis	acuminifolia	MO	90fd6680-349f-11d8-aa2d-b8a03c50a862	-1.63333	-77.6
1523	Melastomataceae	Aciotis	acuminifolia	MO	90fd6680-349f-11d8-aa2d-b8a03c50a862	4.81667	-57.4
1524	Melastomataceae	Aciotis	acuminifolia	MO	90fd6680-349f-11d8-aa2d-b8a03c50a862	-17.0108	-65.0342
1525	Melastomataceae	Aciotis	acuminifolia	MO	90fd6680-349f-11d8-aa2d-b8a03c50a862	-7.63111	-72.67
1526	Melastomataceae	Aciotis	acuminifolia	MO	90fd6680-349f-11d8-aa2d-b8a03c50a862	-2.88333	-59.9667
1527	Melastomataceae	Aciotis	acuminifolia	MO	90fd6680-349f-11d8-aa2d-b8a03c50a862	-1.58333	-77.75
1528	Melastomataceae	Aciotis	acuminifolia	NY	ae447c50-b8a8-11d8-92a4-b8a03c50a862	-15.9206	-46.106
1529	Melastomataceae	Aciotis	acuminifolia	Instituto AmazÃ³nico de Investigaciones CientÃ­ficas SINCHI	9d77fdeb-100f-4b29-98ad-4effdd824457	2.33333	-72.6833
1530	Melastomataceae	Aciotis	acuminifolia	MO	90fd6680-349f-11d8-aa2d-b8a03c50a862	-1.63333	-77.6
1531	Melastomataceae	Aciotis	acuminifolia	NHMUK	19456090-b49a-11d8-abeb-b8a03c50a862	-13.1631	-55.9299
1532	Melastomataceae	Aciotis	acuminifolia	MO	90fd6680-349f-11d8-aa2d-b8a03c50a862	2.33333	-72.6833
1533	Melastomataceae	Aciotis	acuminifolia	MO	90fd6680-349f-11d8-aa2d-b8a03c50a862	4.5	-70.5833
1534	Melastomataceae	Aciotis	acuminifolia	MO	90fd6680-349f-11d8-aa2d-b8a03c50a862	-10.4167	-58.3333
1535	Melastomataceae	Aciotis	acuminifolia	MO	90fd6680-349f-11d8-aa2d-b8a03c50a862	6.73333	-66.7167
1536	Melastomataceae	Aciotis	acuminifolia	NY	ae447c50-b8a8-11d8-92a4-b8a03c50a862	-7.62	-72.58
1537	Melastomataceae	Aciotis	acuminifolia	MO	90fd6680-349f-11d8-aa2d-b8a03c50a862	-8.76194	-63.9039
1538	Melastomataceae	Aciotis	acuminifolia	MO	90fd6680-349f-11d8-aa2d-b8a03c50a862	2.42527	-72.9117
1539	Melastomataceae	Aciotis	acuminifolia	NY	ae447c50-b8a8-11d8-92a4-b8a03c50a862	-7.63456	-72.6716
1540	Melastomataceae	Aciotis	acuminifolia	MO	90fd6680-349f-11d8-aa2d-b8a03c50a862	-8.76194	-63.9039
1541	Melastomataceae	Aciotis	acuminifolia	Instituto AmazÃ³nico de Investigaciones CientÃ­ficas SINCHI	9d77fdeb-100f-4b29-98ad-4effdd824457	2.42528	-72.9117
1542	Melastomataceae	Aciotis	acuminifolia	MO	90fd6680-349f-11d8-aa2d-b8a03c50a862	-7.63333	-72.6667
1543	Melastomataceae	Aciotis	acuminifolia	MO	90fd6680-349f-11d8-aa2d-b8a03c50a862	-3.10194	-60.025
1544	Melastomataceae	Aciotis	acuminifolia	MO	90fd6680-349f-11d8-aa2d-b8a03c50a862	-14.5758	-60.8272
1545	Melastomataceae	Aciotis	acuminifolia	MO	90fd6680-349f-11d8-aa2d-b8a03c50a862	-1.03333	-79.4667
1546	Melastomataceae	Aciotis	acuminifolia	MO	90fd6680-349f-11d8-aa2d-b8a03c50a862	-12.85	-58.9333
1547	Melastomataceae	Aciotis	acuminifolia	MO	90fd6680-349f-11d8-aa2d-b8a03c50a862	3.11666	-59.1
1548	Melastomataceae	Aciotis	acuminifolia	MO	90fd6680-349f-11d8-aa2d-b8a03c50a862	-0.366667	-64
1549	Melastomataceae	Aciotis	acuminifolia	MO	90fd6680-349f-11d8-aa2d-b8a03c50a862	-12.85	-58.9333
1550	Melastomataceae	Aciotis	acuminifolia	MO	90fd6680-349f-11d8-aa2d-b8a03c50a862	-3.69416	-73.2658
1551	Melastomataceae	Aciotis	acuminifolia	NY	ae447c50-b8a8-11d8-92a4-b8a03c50a862	-0.37	-64
1552	Melastomataceae	Aciotis	acuminifolia	MO	90fd6680-349f-11d8-aa2d-b8a03c50a862	6.63194	-58.9828
1553	Melastomataceae	Aciotis	acuminifolia	US	bc092ff0-02e4-11dc-991f-b8a03c50a862	2.95	-58.96
1554	Melastomataceae	Aciotis	acuminifolia	MO	90fd6680-349f-11d8-aa2d-b8a03c50a862	-1.63333	-77.6
1555	Melastomataceae	Aciotis	acuminifolia	Instituto Nacional de Pesquisas da AmazÃ´nia (INPA)	c0d9c91a-0f83-4819-bf7e-bb5e1184eb6b	-9.72	-69.12
1556	Melastomataceae	Aciotis	acuminifolia	US	bc092ff0-02e4-11dc-991f-b8a03c50a862	2.5	-65.18
1557	Melastomataceae	Aciotis	acuminifolia	MO	90fd6680-349f-11d8-aa2d-b8a03c50a862	-5.71667	-67.7833
1558	Melastomataceae	Aciotis	acuminifolia	US	bc092ff0-02e4-11dc-991f-b8a03c50a862	-9.72	-69.12
1559	Melastomataceae	Aciotis	acuminifolia	US	bc092ff0-02e4-11dc-991f-b8a03c50a862	2.28	-52.85
1560	Melastomataceae	Aciotis	acuminifolia	MO	90fd6680-349f-11d8-aa2d-b8a03c50a862	8.58333	-61.65
1561	Melastomataceae	Aciotis	acuminifolia	NY	ae447c50-b8a8-11d8-92a4-b8a03c50a862	-9.72	-69.12
1562	Melastomataceae	Aciotis	acuminifolia	MO	90fd6680-349f-11d8-aa2d-b8a03c50a862	2.28333	-52.85
1563	Melastomataceae	Aciotis	acuminifolia	MO	90fd6680-349f-11d8-aa2d-b8a03c50a862	8.53333	-61.4667
1564	Melastomataceae	Aciotis	acuminifolia	MO	90fd6680-349f-11d8-aa2d-b8a03c50a862	-9.71666	-69.1167
1565	Melastomataceae	Aciotis	acuminifolia	MO	90fd6680-349f-11d8-aa2d-b8a03c50a862	6.06667	-62.6
1566	Melastomataceae	Aciotis	acuminifolia	MO	90fd6680-349f-11d8-aa2d-b8a03c50a862	-16	-56
1567	Melastomataceae	Aciotis	acuminifolia	MO	90fd6680-349f-11d8-aa2d-b8a03c50a862	-9.58833	-67.5325
1568	Melastomataceae	Aciotis	acuminifolia	US	bc092ff0-02e4-11dc-991f-b8a03c50a862	5.65	-67.63
1569	Melastomataceae	Aciotis	acuminifolia	MO	90fd6680-349f-11d8-aa2d-b8a03c50a862	6.4	-58.6167
1570	Melastomataceae	Aciotis	acuminifolia	Instituto de BotÃ¢nica, IBT	2437c128-bf8c-4f53-b668-da95fb2e40b7	-2.88333	-59.9667
1571	Melastomataceae	Aciotis	acuminifolia	MO	90fd6680-349f-11d8-aa2d-b8a03c50a862	5.61666	-67.6167
1572	Melastomataceae	Aciotis	acuminifolia	MO	90fd6680-349f-11d8-aa2d-b8a03c50a862	6.4	-58.6167
1573	Melastomataceae	Aciotis	acuminifolia	JBRJ	838537fc-4aeb-4980-8b58-97fbdcd1d91a	-2.88333	-59.9667
1574	Melastomataceae	Aciotis	acuminifolia	MO	90fd6680-349f-11d8-aa2d-b8a03c50a862	-1.76556	-55.8661
1575	Melastomataceae	Aciotis	acuminifolia	NY	ae447c50-b8a8-11d8-92a4-b8a03c50a862	-10.7799	-65.3465
1576	Melastomataceae	Aciotis	acuminifolia	JBRJ	838537fc-4aeb-4980-8b58-97fbdcd1d91a	-2.88333	-59.9667
1577	Melastomataceae	Aciotis	acuminifolia	MO	90fd6680-349f-11d8-aa2d-b8a03c50a862	6.06667	-62.6
1578	Melastomataceae	Aciotis	acuminifolia	MO	90fd6680-349f-11d8-aa2d-b8a03c50a862	-8.86472	-64.0619
1579	Melastomataceae	Aciotis	acuminifolia	Instituto Nacional de Pesquisas da AmazÃ´nia (INPA)	c0d9c91a-0f83-4819-bf7e-bb5e1184eb6b	-2.88333	-59.97
1580	Melastomataceae	Aciotis	acuminifolia	MO	90fd6680-349f-11d8-aa2d-b8a03c50a862	-7.16666	-48.05
1581	Melastomataceae	Aciotis	acuminifolia	F	7b8aff00-a9f8-11d8-944b-b8a03c50a862	-10.8339	-52.8731
1582	Melastomataceae	Aciotis	acuminifolia	NY	ae447c50-b8a8-11d8-92a4-b8a03c50a862	-8.32	-71.17
1583	Melastomataceae	Aciotis	acuminifolia	K	061b4f20-f241-11da-a328-b8a03c50a862	-14.63	-52.23
1584	Melastomataceae	Aciotis	acuminifolia	MO	90fd6680-349f-11d8-aa2d-b8a03c50a862	0.5	-67.05
1585	Melastomataceae	Aciotis	acuminifolia	NY	ae447c50-b8a8-11d8-92a4-b8a03c50a862	-7.22	-48.18
1586	Melastomataceae	Aciotis	acuminifolia	SNSB-M	0674aea0-a7e1-11d8-9534-b8a03c50a862	-10	-55
1587	Melastomataceae	Aciotis	acuminifolia	US	bc092ff0-02e4-11dc-991f-b8a03c50a862	5.8	-67.43
1588	Melastomataceae	Aciotis	acuminifolia	F	7b8aff00-a9f8-11d8-944b-b8a03c50a862	-12	-48
1589	Melastomataceae	Aciotis	acuminifolia	NY	ae447c50-b8a8-11d8-92a4-b8a03c50a862	-3.06732	-59.9953
1590	Melastomataceae	Aciotis	acuminifolia	MO	90fd6680-349f-11d8-aa2d-b8a03c50a862	5.8	-67.4333
1591	Melastomataceae	Aciotis	acuminifolia	MO	90fd6680-349f-11d8-aa2d-b8a03c50a862	-3.10194	-60.025
1592	Melastomataceae	Aciotis	acuminifolia	US	bc092ff0-02e4-11dc-991f-b8a03c50a862	3.75	-59.3083
1593	Melastomataceae	Aciotis	acuminifolia	NY	ae447c50-b8a8-11d8-92a4-b8a03c50a862	-14.63	-52.23
1594	Melastomataceae	Aciotis	acuminifolia	MO	90fd6680-349f-11d8-aa2d-b8a03c50a862	-3.10194	-60.025
1595	Melastomataceae	Aciotis	acuminifolia	MO	90fd6680-349f-11d8-aa2d-b8a03c50a862	3.75	-59.3167
1596	Melastomataceae	Aciotis	acuminifolia	MO	90fd6680-349f-11d8-aa2d-b8a03c50a862	-14.6333	-52.2333
1597	Melastomataceae	Aciotis	acuminifolia	MO	90fd6680-349f-11d8-aa2d-b8a03c50a862	-3.10194	-60.025
1598	Melastomataceae	Aciotis	acuminifolia	NY	ae447c50-b8a8-11d8-92a4-b8a03c50a862	3.75	-59.32
1599	Melastomataceae	Aciotis	acuminifolia	NY	ae447c50-b8a8-11d8-92a4-b8a03c50a862	-9.6	-64.95
1600	Melastomataceae	Aciotis	acuminifolia	SNSB-M	0674aea0-a7e1-11d8-9534-b8a03c50a862	-10	-55
1601	Melastomataceae	Aciotis	acuminifolia	US	bc092ff0-02e4-11dc-991f-b8a03c50a862	3.61	-52.2
1602	Melastomataceae	Aciotis	acuminifolia	MO	90fd6680-349f-11d8-aa2d-b8a03c50a862	-9	-65
1603	Melastomataceae	Aciotis	acuminifolia	MO	90fd6680-349f-11d8-aa2d-b8a03c50a862	-3.10194	-60.025
1604	Melastomataceae	Aciotis	acuminifolia	MO	90fd6680-349f-11d8-aa2d-b8a03c50a862	3.61666	-52.2
1605	Melastomataceae	Aciotis	acuminifolia	MO	90fd6680-349f-11d8-aa2d-b8a03c50a862	-9.7	-65.3658
1606	Melastomataceae	Aciotis	acuminifolia	MO	90fd6680-349f-11d8-aa2d-b8a03c50a862	-3.10194	-60.025
1607	Melastomataceae	Aciotis	acuminifolia	NY	ae447c50-b8a8-11d8-92a4-b8a03c50a862	3.62	-52.2
1608	Melastomataceae	Aciotis	acuminifolia	NY	ae447c50-b8a8-11d8-92a4-b8a03c50a862	-9.78045	-65.2929
1609	Melastomataceae	Aciotis	acuminifolia	MO	90fd6680-349f-11d8-aa2d-b8a03c50a862	-3.10194	-60.025
1610	Melastomataceae	Aciotis	acuminifolia	Instituto de BotÃ¢nica, IBT	2437c128-bf8c-4f53-b668-da95fb2e40b7	-2.36667	-59.95
1611	Melastomataceae	Aciotis	acuminifolia	NY	ae447c50-b8a8-11d8-92a4-b8a03c50a862	-9.07	-68.62
1612	Melastomataceae	Aciotis	acuminifolia	MO	90fd6680-349f-11d8-aa2d-b8a03c50a862	-3.10194	-60.025
1613	Melastomataceae	Aciotis	acuminifolia	MO	90fd6680-349f-11d8-aa2d-b8a03c50a862	-4.84138	-74.1594
1614	Melastomataceae	Aciotis	acuminifolia	NY	ae447c50-b8a8-11d8-92a4-b8a03c50a862	-9.05	-68.67
1615	Melastomataceae	Aciotis	acuminifolia	MO	90fd6680-349f-11d8-aa2d-b8a03c50a862	5.41667	-55.3333
1616	Melastomataceae	Aciotis	acuminifolia	US	bc092ff0-02e4-11dc-991f-b8a03c50a862	2.16	-59.25
1617	Melastomataceae	Aciotis	acuminifolia	MO	90fd6680-349f-11d8-aa2d-b8a03c50a862	-9.09028	-68.6267
1618	Melastomataceae	Aciotis	acuminifolia	MO	90fd6680-349f-11d8-aa2d-b8a03c50a862	5.58333	-55.1667
1619	Melastomataceae	Aciotis	acuminifolia	MNHN	2cd829bb-b713-433d-99cf-64bef11e5b3e	2.16667	-59.25
1620	Melastomataceae	Aciotis	acuminifolia	NY	ae447c50-b8a8-11d8-92a4-b8a03c50a862	-12.82	-51.77
1621	Melastomataceae	Aciotis	acuminifolia	F	7b8aff00-a9f8-11d8-944b-b8a03c50a862	-10.8339	-52.8731
1622	Melastomataceae	Aciotis	acuminifolia	MO	90fd6680-349f-11d8-aa2d-b8a03c50a862	2.16666	-59.25
1623	Melastomataceae	Aciotis	acuminifolia	K	061b4f20-f241-11da-a328-b8a03c50a862	-12.82	-51.77
1624	Melastomataceae	Aciotis	acuminifolia	MO	90fd6680-349f-11d8-aa2d-b8a03c50a862	4.05	-58.5833
1625	Melastomataceae	Aciotis	acuminifolia	NY	ae447c50-b8a8-11d8-92a4-b8a03c50a862	2.16667	-59.25
1626	Melastomataceae	Aciotis	acuminifolia	MO	90fd6680-349f-11d8-aa2d-b8a03c50a862	-12.8167	-51.7667
1627	Melastomataceae	Aciotis	acuminifolia	MO	90fd6680-349f-11d8-aa2d-b8a03c50a862	4.05	-58.5833
1628	Melastomataceae	Aciotis	acuminifolia	MO	90fd6680-349f-11d8-aa2d-b8a03c50a862	3.61667	-59.6667
1629	Melastomataceae	Aciotis	acuminifolia	F	7b8aff00-a9f8-11d8-944b-b8a03c50a862	-17.5	-61.5
1630	Melastomataceae	Aciotis	acuminifolia	MO	90fd6680-349f-11d8-aa2d-b8a03c50a862	-9.78333	-65.3333
1631	Melastomataceae	Aciotis	acuminifolia	MO	90fd6680-349f-11d8-aa2d-b8a03c50a862	-3.4	-64.75
1632	Melastomataceae	Aciotis	acuminifolia	NY	ae447c50-b8a8-11d8-92a4-b8a03c50a862	-13.6	-61
1633	Melastomataceae	Aciotis	acuminifolia	MO	90fd6680-349f-11d8-aa2d-b8a03c50a862	-9.78333	-65.3333
1634	Melastomataceae	Aciotis	acuminifolia	W	4e11d750-bafb-11d9-8e53-b8a03c50a862	-3.35417	-64.7114
1635	Melastomataceae	Aciotis	acuminifolia	MO	90fd6680-349f-11d8-aa2d-b8a03c50a862	-3.18333	-70.3333
1636	Melastomataceae	Aciotis	acuminifolia	K	061b4f20-f241-11da-a328-b8a03c50a862	-14.63	-52.23
1637	Melastomataceae	Aciotis	acuminifolia	MO	90fd6680-349f-11d8-aa2d-b8a03c50a862	-6.36667	-78.85
1638	Melastomataceae	Aciotis	acuminifolia	Instituto AmazÃ³nico de Investigaciones CientÃ­ficas SINCHI	9d77fdeb-100f-4b29-98ad-4effdd824457	-3.15667	-70.2685
1639	Melastomataceae	Aciotis	acuminifolia	F	7b8aff00-a9f8-11d8-944b-b8a03c50a862	-10.8339	-52.8731
1640	Melastomataceae	Aciotis	acuminifolia	Instituto de InvestigaciÃ³n de Recursos BiolÃ³gicos Alexander von Humboldt (IAvH)	2a7e3080-28a9-11dd-97cd-b8a03c50a862	-3.18333	-70.3333
1641	Melastomataceae	Aciotis	acuminifolia	MO	90fd6680-349f-11d8-aa2d-b8a03c50a862	7.53778	-71.8894
1642	Melastomataceae	Aciotis	acuminifolia	F	7b8aff00-a9f8-11d8-944b-b8a03c50a862	-10.8339	-52.8731
1643	Melastomataceae	Aciotis	acuminifolia	MO	90fd6680-349f-11d8-aa2d-b8a03c50a862	-12.4833	-69.05
1644	Melastomataceae	Aciotis	acuminifolia	NY	ae447c50-b8a8-11d8-92a4-b8a03c50a862	-7.61785	-72.8976
1645	Melastomataceae	Aciotis	acuminifolia	F	7b8aff00-a9f8-11d8-944b-b8a03c50a862	-9.1839	-74.14
1646	Melastomataceae	Aciotis	acuminifolia	MO	90fd6680-349f-11d8-aa2d-b8a03c50a862	-12.4833	-69.05
1647	Melastomataceae	Aciotis	acuminifolia	MO	90fd6680-349f-11d8-aa2d-b8a03c50a862	-16.9833	-65.1333
1648	Melastomataceae	Aciotis	acuminifolia	G	43a26bbf-466a-4335-96cc-01d0656c614a	-4.14444	-65.0858
1649	Melastomataceae	Aciotis	acuminifolia	NY	ae447c50-b8a8-11d8-92a4-b8a03c50a862	3.12	-59.27
1650	Melastomataceae	Aciotis	acuminifolia	MO	90fd6680-349f-11d8-aa2d-b8a03c50a862	-7.63111	-72.67
1651	Melastomataceae	Aciotis	acuminifolia	F	7b8aff00-a9f8-11d8-944b-b8a03c50a862	-9.1839	-74.14
1652	Melastomataceae	Aciotis	acuminifolia	NY	ae447c50-b8a8-11d8-92a4-b8a03c50a862	3.62	-53.2
1653	Melastomataceae	Aciotis	acuminifolia	MO	90fd6680-349f-11d8-aa2d-b8a03c50a862	-7.5	-63.8167
1654	Melastomataceae	Aciotis	acuminifolia	F	7b8aff00-a9f8-11d8-944b-b8a03c50a862	-1.4628	-78.1869
1655	Melastomataceae	Aciotis	acuminifolia	US	bc092ff0-02e4-11dc-991f-b8a03c50a862	3.11667	-59.2667
1656	Melastomataceae	Aciotis	acuminifolia	NY	ae447c50-b8a8-11d8-92a4-b8a03c50a862	-7.48605	-63.7923
1657	Melastomataceae	Aciotis	acuminifolia	Herbario AmazÃ³nico Colombiano	9d77fdeb-100f-4b29-98ad-4effdd824457	2.60272	-72.5637
1658	Melastomataceae	Aciotis	acuminifolia	USP	76dbcb10-efc5-4d5f-87a5-bcd409fc92c8	3.61667	-53.2
1659	Melastomataceae	Aciotis	acuminifolia	MO	90fd6680-349f-11d8-aa2d-b8a03c50a862	-0.373333	-79.2128
1660	Melastomataceae	Aciotis	acuminifolia	SNSB-M	0674aea0-a7e1-11d8-9534-b8a03c50a862	-10	-55
1661	Melastomataceae	Aciotis	acuminifolia	MO	90fd6680-349f-11d8-aa2d-b8a03c50a862	3.11666	-59.2667
1662	Melastomataceae	Aciotis	acuminifolia	MO	90fd6680-349f-11d8-aa2d-b8a03c50a862	-4.15	-69.95
1663	Melastomataceae	Aciotis	acuminifolia	F	7b8aff00-a9f8-11d8-944b-b8a03c50a862	-9.1839	-74.14
1664	Melastomataceae	Aciotis	acuminifolia	MO	90fd6680-349f-11d8-aa2d-b8a03c50a862	3.61666	-53.2
1665	Melastomataceae	Aciotis	acuminifolia	MO	90fd6680-349f-11d8-aa2d-b8a03c50a862	7.16666	-72.1667
1666	Melastomataceae	Aciotis	acuminifolia	MO	90fd6680-349f-11d8-aa2d-b8a03c50a862	-3.25	-72.9
1667	Melastomataceae	Aciotis	acuminifolia	MO	90fd6680-349f-11d8-aa2d-b8a03c50a862	-13.0167	-71.2333
1668	Melastomataceae	Aciotis	acuminifolia	F	7b8aff00-a9f8-11d8-944b-b8a03c50a862	-1.4628	-78.1869
1669	Melastomataceae	Aciotis	acuminifolia	F	7b8aff00-a9f8-11d8-944b-b8a03c50a862	-17.5	-61.5
1670	Melastomataceae	Aciotis	acuminifolia	MO	90fd6680-349f-11d8-aa2d-b8a03c50a862	-9.05417	-75.6083
1671	Melastomataceae	Aciotis	acuminifolia	MO	90fd6680-349f-11d8-aa2d-b8a03c50a862	-3.83667	-62.0569
1672	Melastomataceae	Aciotis	acuminifolia	MO	90fd6680-349f-11d8-aa2d-b8a03c50a862	6.03333	-75.1333
1673	Melastomataceae	Aciotis	acuminifolia	G	43a26bbf-466a-4335-96cc-01d0656c614a	-10.7731	-53.0897
1674	Melastomataceae	Aciotis	acuminifolia	MO	90fd6680-349f-11d8-aa2d-b8a03c50a862	3.38333	-57.6
1675	Melastomataceae	Aciotis	acuminifolia	F	7b8aff00-a9f8-11d8-944b-b8a03c50a862	7.0758	-65.9119
1676	Melastomataceae	Aciotis	acuminifolia	MO	90fd6680-349f-11d8-aa2d-b8a03c50a862	-5.08333	-73.8333
1677	Melastomataceae	Aciotis	acuminifolia	F	7b8aff00-a9f8-11d8-944b-b8a03c50a862	-9.1839	-74.14
1678	Melastomataceae	Aciotis	acuminifolia	USP	76dbcb10-efc5-4d5f-87a5-bcd409fc92c8	-12.3	-55.5333
1679	Melastomataceae	Aciotis	acuminifolia	US	bc092ff0-02e4-11dc-991f-b8a03c50a862	3.1	-56.46
1680	Melastomataceae	Aciotis	acuminifolia	F	7b8aff00-a9f8-11d8-944b-b8a03c50a862	-9.1839	-74.14
1681	Melastomataceae	Aciotis	acuminifolia	MO	90fd6680-349f-11d8-aa2d-b8a03c50a862	-14.6333	-62.6167
1682	Melastomataceae	Aciotis	acuminifolia	MO	90fd6680-349f-11d8-aa2d-b8a03c50a862	3.16666	-56.8167
1683	Melastomataceae	Aciotis	acuminifolia	F	7b8aff00-a9f8-11d8-944b-b8a03c50a862	-9.1839	-74.14
1684	Melastomataceae	Aciotis	acuminifolia	NY	ae447c50-b8a8-11d8-92a4-b8a03c50a862	-14.63	-62.62
1685	Melastomataceae	Aciotis	acuminifolia	US	bc092ff0-02e4-11dc-991f-b8a03c50a862	3.1	-56.46
1686	Melastomataceae	Aciotis	acuminifolia	Herbario AmazÃ³nico Colombiano	9d77fdeb-100f-4b29-98ad-4effdd824457	4.86844	-71.331
1687	Melastomataceae	Aciotis	acuminifolia	F	7b8aff00-a9f8-11d8-944b-b8a03c50a862	-17.5	-61.5
1688	Melastomataceae	Aciotis	acuminifolia	MO	90fd6680-349f-11d8-aa2d-b8a03c50a862	3.16666	-56.8167
1689	Melastomataceae	Aciotis	acuminifolia	F	7b8aff00-a9f8-11d8-944b-b8a03c50a862	7.0758	-65.9119
1690	Melastomataceae	Aciotis	acuminifolia	MO	90fd6680-349f-11d8-aa2d-b8a03c50a862	-13.2833	-70.8
1691	Melastomataceae	Aciotis	acuminifolia	F	7b8aff00-a9f8-11d8-944b-b8a03c50a862	7.0758	-65.9119
1692	Melastomataceae	Aciotis	acuminifolia	MO	90fd6680-349f-11d8-aa2d-b8a03c50a862	-4.16666	-73.5
1693	Melastomataceae	Aciotis	acuminifolia	MO	90fd6680-349f-11d8-aa2d-b8a03c50a862	5.41667	-55.3333
1694	Melastomataceae	Aciotis	acuminifolia	USP	76dbcb10-efc5-4d5f-87a5-bcd409fc92c8	-4.16667	-73.5
1695	Melastomataceae	Aciotis	acuminifolia	F	7b8aff00-a9f8-11d8-944b-b8a03c50a862	-10.8339	-52.8731
1696	Melastomataceae	Aciotis	acuminifolia	Instituto Nacional de Pesquisas da AmazÃ´nia (INPA)	c0d9c91a-0f83-4819-bf7e-bb5e1184eb6b	-14.5989	-54.34
1697	Melastomataceae	Aciotis	acuminifolia	F	7b8aff00-a9f8-11d8-944b-b8a03c50a862	-9.1839	-74.14
1698	Melastomataceae	Aciotis	acuminifolia	US	bc092ff0-02e4-11dc-991f-b8a03c50a862	7	-64.91
1699	Melastomataceae	Aciotis	acuminifolia		396d5f30-dea9-11db-8ab4-b8a03c50a862	-0.916667	-79.1833
1700	Melastomataceae	Aciotis	acuminifolia	MO	90fd6680-349f-11d8-aa2d-b8a03c50a862	6.96667	-67.5
1701	Melastomataceae	Aciotis	acuminifolia	F	7b8aff00-a9f8-11d8-944b-b8a03c50a862	-10.8339	-52.8731
1702	Melastomataceae	Aciotis	acuminifolia	MO	90fd6680-349f-11d8-aa2d-b8a03c50a862	-4.91666	-73.6667
1703	Melastomataceae	Aciotis	acuminifolia	F	7b8aff00-a9f8-11d8-944b-b8a03c50a862	-9.1839	-74.14
1704	Melastomataceae	Aciotis	acuminifolia	MO	90fd6680-349f-11d8-aa2d-b8a03c50a862	7	-64.9167
1705	Melastomataceae	Aciotis	acuminifolia	Herbario AmazÃ³nico Colombiano	9d77fdeb-100f-4b29-98ad-4effdd824457	2.33333	-72.6833
1706	Melastomataceae	Aciotis	acuminifolia	MO	90fd6680-349f-11d8-aa2d-b8a03c50a862	3.61666	-53.2
1707	Melastomataceae	Aciotis	acuminifolia	NHMUK	19456090-b49a-11d8-abeb-b8a03c50a862	-13.1631	-55.9299
1708	Melastomataceae	Aciotis	acuminifolia	US	bc092ff0-02e4-11dc-991f-b8a03c50a862	3.61	-53.2
1709	Melastomataceae	Aciotis	acuminifolia	MO	90fd6680-349f-11d8-aa2d-b8a03c50a862	5.41667	-55.3333
1710	Melastomataceae	Aciotis	acuminifolia	NY	ae447c50-b8a8-11d8-92a4-b8a03c50a862	3.62	-53.2
1711	Melastomataceae	Aciotis	acuminifolia	F	7b8aff00-a9f8-11d8-944b-b8a03c50a862	-10.8339	-52.8731
1712	Melastomataceae	Aciotis	acuminifolia	MO	90fd6680-349f-11d8-aa2d-b8a03c50a862	-1.5	-78
1713	Melastomataceae	Aciotis	acuminifolia	MO	90fd6680-349f-11d8-aa2d-b8a03c50a862	-3.88222	-73.1256
1714	Melastomataceae	Aciotis	acuminifolia	NY	ae447c50-b8a8-11d8-92a4-b8a03c50a862	-9.67	-65
1715	Melastomataceae	Aciotis	acuminifolia	MO	90fd6680-349f-11d8-aa2d-b8a03c50a862	-12.45	-67.6167
1716	Melastomataceae	Aciotis	acuminifolia	Instituto Nacional de Pesquisas da AmazÃ´nia (INPA)	c0d9c91a-0f83-4819-bf7e-bb5e1184eb6b	-9.66667	-65
1717	Melastomataceae	Aciotis	acuminifolia	Faculdade SÃ£o Lucas (FSL)	a684d545-47fd-44fc-b557-6971a864c055	-9.66667	-65
1718	Melastomataceae	Aciotis	acuminifolia	MO	90fd6680-349f-11d8-aa2d-b8a03c50a862	-12.8333	-69.3333
1719	Melastomataceae	Aciotis	acuminifolia	MO	90fd6680-349f-11d8-aa2d-b8a03c50a862	-3.80667	-73.3394
1720	Melastomataceae	Aciotis	acuminifolia	MO	90fd6680-349f-11d8-aa2d-b8a03c50a862	-7.61666	-54.7
1721	Melastomataceae	Aciotis	acuminifolia	MO	90fd6680-349f-11d8-aa2d-b8a03c50a862	-17.5	-66
1722	Melastomataceae	Aciotis	acuminifolia	MO	90fd6680-349f-11d8-aa2d-b8a03c50a862	-4.86667	-62.8833
1723	Melastomataceae	Aciotis	acuminifolia	MO	90fd6680-349f-11d8-aa2d-b8a03c50a862	7.28333	-73.7833
1724	Melastomataceae	Aciotis	acuminifolia	Instituto Nacional de Pesquisas da AmazÃ´nia (INPA)	c0d9c91a-0f83-4819-bf7e-bb5e1184eb6b	-7.63333	-72.6
1725	Melastomataceae	Aciotis	acuminifolia	MO	90fd6680-349f-11d8-aa2d-b8a03c50a862	-7.63333	-72.6
1726	Melastomataceae	Aciotis	acuminifolia	MO	90fd6680-349f-11d8-aa2d-b8a03c50a862	-9.8	-69.1833
1727	Melastomataceae	Aciotis	acuminifolia	Instituto de BotÃ¢nica, IBT	2437c128-bf8c-4f53-b668-da95fb2e40b7	-9.25	-61.8333
1728	Melastomataceae	Aciotis	acuminifolia	NY	ae447c50-b8a8-11d8-92a4-b8a03c50a862	0.83	-66.17
1729	Melastomataceae	Aciotis	acuminifolia	MO	90fd6680-349f-11d8-aa2d-b8a03c50a862	0.83333	-66.1667
1730	Melastomataceae	Aciotis	acuminifolia	MO	90fd6680-349f-11d8-aa2d-b8a03c50a862	0.83333	-66.1667
1731	Melastomataceae	Aciotis	acuminifolia	Instituto de InvestigaciÃ³n de Recursos BiolÃ³gicos Alexander von Humboldt (IAvH)	2a7e3080-28a9-11dd-97cd-b8a03c50a862	5.18333	-69.15
1732	Melastomataceae	Aciotis	acuminifolia	MO	90fd6680-349f-11d8-aa2d-b8a03c50a862	5.18333	-69.15
1733	Melastomataceae	Aciotis	acuminifolia	MO	90fd6680-349f-11d8-aa2d-b8a03c50a862	2	-66.85
1734	Melastomataceae	Aciotis	acuminifolia	MO	90fd6680-349f-11d8-aa2d-b8a03c50a862	-5.33333	-75.1667
1735	Melastomataceae	Aciotis	acuminifolia	MO	90fd6680-349f-11d8-aa2d-b8a03c50a862	2.13333	-66.4667
1736	Melastomataceae	Aciotis	acuminifolia	Faculdade SÃ£o Lucas (FSL)	a684d545-47fd-44fc-b557-6971a864c055	-12.3	-55.5333
1737	Melastomataceae	Aciotis	acuminifolia	NY	ae447c50-b8a8-11d8-92a4-b8a03c50a862	-12.3	-55.53
1738	Melastomataceae	Aciotis	acuminifolia	MO	90fd6680-349f-11d8-aa2d-b8a03c50a862	-12.3	-55.5333
1739	Melastomataceae	Aciotis	acuminifolia	MO	90fd6680-349f-11d8-aa2d-b8a03c50a862	-11.7667	-67.8333
1740	Melastomataceae	Aciotis	acuminifolia	MO	90fd6680-349f-11d8-aa2d-b8a03c50a862	-3.25	-75.8333
1741	Melastomataceae	Aciotis	acuminifolia	MO	90fd6680-349f-11d8-aa2d-b8a03c50a862	-3.25	-75.8333
1742	Melastomataceae	Aciotis	acuminifolia	US	bc092ff0-02e4-11dc-991f-b8a03c50a862	0.83	-66.16
1743	Melastomataceae	Aciotis	acuminifolia	MO	90fd6680-349f-11d8-aa2d-b8a03c50a862	0.83333	-66.1667
1744	Melastomataceae	Aciotis	acuminifolia	US	bc092ff0-02e4-11dc-991f-b8a03c50a862	0.83	-66.09
1745	Melastomataceae	Aciotis	acuminifolia	MNHN	2cd829bb-b713-433d-99cf-64bef11e5b3e	0.83333	-66.1667
1746	Melastomataceae	Aciotis	acuminifolia	MNHN	2cd829bb-b713-433d-99cf-64bef11e5b3e	0.83333	-66.1667
1747	Melastomataceae	Aciotis	acuminifolia	US	bc092ff0-02e4-11dc-991f-b8a03c50a862	6.25	-67.75
1748	Melastomataceae	Aciotis	acuminifolia	MO	90fd6680-349f-11d8-aa2d-b8a03c50a862	6.25	-67.75
1749	Melastomataceae	Aciotis	acuminifolia	Instituto AmazÃ³nico de Investigaciones CientÃ­ficas SINCHI	9d77fdeb-100f-4b29-98ad-4effdd824457	-1.0875	-71.0875
1750	Melastomataceae	Aciotis	acuminifolia	US	bc092ff0-02e4-11dc-991f-b8a03c50a862	0.83	-66.1
1751	Melastomataceae	Aciotis	acuminifolia	MO	90fd6680-349f-11d8-aa2d-b8a03c50a862	0.833333	-66.1333
1752	Melastomataceae	Aciotis	acuminifolia	MO	90fd6680-349f-11d8-aa2d-b8a03c50a862	0.916667	-66.25
1753	Melastomataceae	Aciotis	acuminifolia	US	bc092ff0-02e4-11dc-991f-b8a03c50a862	0.83	-66.16
1754	Melastomataceae	Aciotis	acuminifolia	US	bc092ff0-02e4-11dc-991f-b8a03c50a862	1.16	-66.41
1755	Melastomataceae	Aciotis	acuminifolia	MO	90fd6680-349f-11d8-aa2d-b8a03c50a862	0.833333	-66.1667
1756	Melastomataceae	Aciotis	acuminifolia	MO	90fd6680-349f-11d8-aa2d-b8a03c50a862	4.8	-67.4667
1757	Melastomataceae	Aciotis	acuminifolia	MO	90fd6680-349f-11d8-aa2d-b8a03c50a862	6.83333	-66.5
1758	Melastomataceae	Aciotis	acuminifolia	MO	90fd6680-349f-11d8-aa2d-b8a03c50a862	0.83333	-66.1667
1759	Melastomataceae	Aciotis	acuminifolia	US	bc092ff0-02e4-11dc-991f-b8a03c50a862	4.8	-67.46
1760	Melastomataceae	Aciotis	acuminifolia	CAS	66522820-055c-11d8-b84e-b8a03c50a862	0.833333	-66.1667
1761	Melastomataceae	Aciotis	acuminifolia	MNHN	2cd829bb-b713-433d-99cf-64bef11e5b3e	0.83333	-66.1667
1762	Melastomataceae	Aciotis	acuminifolia	US	bc092ff0-02e4-11dc-991f-b8a03c50a862	0.83	-66.16
1763	Melastomataceae	Aciotis	acuminifolia	US	bc092ff0-02e4-11dc-991f-b8a03c50a862	6.25	-62.75
1764	Melastomataceae	Aciotis	acuminifolia	MO	90fd6680-349f-11d8-aa2d-b8a03c50a862	-11.25	-68.6833
1765	Melastomataceae	Aciotis	acuminifolia	MO	90fd6680-349f-11d8-aa2d-b8a03c50a862	6.25	-62.75
1766	Melastomataceae	Aciotis	acuminifolia	Instituto Nacional de Pesquisas da AmazÃ´nia (INPA)	c0d9c91a-0f83-4819-bf7e-bb5e1184eb6b	-8.75	-54.95
1767	Melastomataceae	Aciotis	acuminifolia	MO	90fd6680-349f-11d8-aa2d-b8a03c50a862	-8.75	-54.95
1768	Melastomataceae	Aciotis	acuminifolia	MO	90fd6680-349f-11d8-aa2d-b8a03c50a862	-4.45	-74.0833
1769	Melastomataceae	Aciotis	acuminifolia	MO	90fd6680-349f-11d8-aa2d-b8a03c50a862	-8.75	-63.9
1770	Melastomataceae	Aciotis	acuminifolia	MO	90fd6680-349f-11d8-aa2d-b8a03c50a862	-9.66666	-65
1771	Melastomataceae	Aciotis	acuminifolia	MO	90fd6680-349f-11d8-aa2d-b8a03c50a862	5.61666	-67.6
1772	Melastomataceae	Aciotis	acuminifolia	MO	90fd6680-349f-11d8-aa2d-b8a03c50a862	-1.33333	-78.1667
1773	Melastomataceae	Aciotis	acuminifolia	MO	90fd6680-349f-11d8-aa2d-b8a03c50a862	8	-61
1774	Melastomataceae	Aciotis	acuminifolia	MO	90fd6680-349f-11d8-aa2d-b8a03c50a862	-6	-51.3333
1775	Melastomataceae	Aciotis	acuminifolia	NY	ae447c50-b8a8-11d8-92a4-b8a03c50a862	-5.88	-50.5
1776	Melastomataceae	Aciotis	acuminifolia	NY	ae447c50-b8a8-11d8-92a4-b8a03c50a862	-5.88	-50.5
1777	Melastomataceae	Aciotis	acuminifolia	MO	90fd6680-349f-11d8-aa2d-b8a03c50a862	-1.83333	-65.3667
1778	Melastomataceae	Aciotis	acuminifolia	NY	ae447c50-b8a8-11d8-92a4-b8a03c50a862	-1.83625	-66.8767
1779	Melastomataceae	Aciotis	acuminifolia	MO	90fd6680-349f-11d8-aa2d-b8a03c50a862	2.83333	-65.2333
1780	Melastomataceae	Aciotis	acuminifolia	MO	90fd6680-349f-11d8-aa2d-b8a03c50a862	-3.36666	-64.7
1781	Melastomataceae	Aciotis	acuminifolia	NY	ae447c50-b8a8-11d8-92a4-b8a03c50a862	-3.44917	-64.8793
1782	Melastomataceae	Aciotis	acuminifolia	Instituto Nacional de Pesquisas da AmazÃ´nia (INPA)	c0d9c91a-0f83-4819-bf7e-bb5e1184eb6b	-3.36667	-64.7
1783	Melastomataceae	Aciotis	acuminifolia	MO	90fd6680-349f-11d8-aa2d-b8a03c50a862	-3.7	-73.25
1784	Melastomataceae	Acisanthera	crassipes	UFMA	eae63642-6f0d-45b9-a079-6ecd34406631	-2.47531	-44.0506
1785	Melastomataceae	Acisanthera	crassipes	IAvH	2a7e3080-28a9-11dd-97cd-b8a03c50a862	5.8745	-68.1381
1786	Melastomataceae	Acisanthera	crassipes	UFPR	f6e2efc9-42a3-47ea-99c6-3eda8d653cc9	-6.04278	-50.2081
1787	Melastomataceae	Acisanthera	crassipes	UFMA	eae63642-6f0d-45b9-a079-6ecd34406631	-2.47306	-44.0538
1788	Melastomataceae	Acisanthera	crassipes	UFRR	f5fd374b-89cb-4ab6-b3eb-794c65f232c3	2.66393	-60.8556
1789	Melastomataceae	Acisanthera	crassipes	UFRR	f5fd374b-89cb-4ab6-b3eb-794c65f232c3	2.66392	-60.8512
1790	Melastomataceae	Acisanthera	crassipes	UFRR	f5fd374b-89cb-4ab6-b3eb-794c65f232c3	2.66392	-60.8512
1791	Melastomataceae	Acisanthera	crassipes	NY	ae447c50-b8a8-11d8-92a4-b8a03c50a862	-6.01372	-50.2969
1792	Melastomataceae	Acisanthera	crassipes	Instituto de InvestigaciÃ³n de Recursos BiolÃ³gicos Alexander von Humboldt (IAvH)	2a7e3080-28a9-11dd-97cd-b8a03c50a862	5.19275	-70.7298
1793	Melastomataceae	Acisanthera	crassipes	Universidade Federal de Minas Gerais (UFMG)	4265f332-341c-45f6-b30b-5dc2e39b86e8	-3.681	-61.2638
1794	Melastomataceae	Acisanthera	crassipes	NY	ae447c50-b8a8-11d8-92a4-b8a03c50a862	-1.3925	-60.9867
1795	Melastomataceae	Acisanthera	crassipes	NY	ae447c50-b8a8-11d8-92a4-b8a03c50a862	-3.6811	-61.2639
1796	Melastomataceae	Acisanthera	crassipes	NY	ae447c50-b8a8-11d8-92a4-b8a03c50a862	-3.3919	-61.4422
1797	Melastomataceae	Acisanthera	crassipes	Universidade Federal de Minas Gerais (UFMG)	4265f332-341c-45f6-b30b-5dc2e39b86e8	-3.39194	-61.4421
1798	Melastomataceae	Acisanthera	crassipes	Universidade Federal de Minas Gerais (UFMG)	4265f332-341c-45f6-b30b-5dc2e39b86e8	-1.39236	-60.9867
1799	Melastomataceae	Acisanthera	crassipes	MO	90fd6680-349f-11d8-aa2d-b8a03c50a862	17.5856	-88.6967
1800	Melastomataceae	Acisanthera	crassipes	MO	90fd6680-349f-11d8-aa2d-b8a03c50a862	12.3089	-83.6989
1801	Melastomataceae	Acisanthera	crassipes	E	98e934b0-5f31-11de-b67e-b8a03c50a862	17.5856	-88.6967
1802	Melastomataceae	Acisanthera	crassipes	MO	90fd6680-349f-11d8-aa2d-b8a03c50a862	17.5164	-88.4317
1803	Melastomataceae	Acisanthera	crassipes	E	98e934b0-5f31-11de-b67e-b8a03c50a862	17.5164	-88.4317
1804	Melastomataceae	Acisanthera	crassipes	MNHN	2cd829bb-b713-433d-99cf-64bef11e5b3e	5.16667	-52.6833
1805	Melastomataceae	Acisanthera	crassipes	FundaÃ§Ã£o Universidade Federal de Mato Grosso do Sul (UFMS)	658207e3-b01f-4007-b14d-64b13022cd5a	-19.7397	-55.152
1806	Melastomataceae	Acisanthera	crassipes	Instituto de InvestigaciÃ³n de Recursos BiolÃ³gicos Alexander von Humboldt (IAvH)	2a7e3080-28a9-11dd-97cd-b8a03c50a862	5.33917	-67.8689
1807	Melastomataceae	Acisanthera	crassipes	Instituto de InvestigaciÃ³n de Recursos BiolÃ³gicos Alexander von Humboldt (IAvH)	2a7e3080-28a9-11dd-97cd-b8a03c50a862	5.33917	-67.8689
1808	Melastomataceae	Acisanthera	crassipes	Instituto AmazÃ³nico de Investigaciones CientÃ­ficas SINCHI	9d77fdeb-100f-4b29-98ad-4effdd824457	5.62544	-70.2547
1809	Melastomataceae	Acisanthera	crassipes	MO	90fd6680-349f-11d8-aa2d-b8a03c50a862	12.65	-83.7167
1810	Melastomataceae	Acisanthera	crassipes	MO	90fd6680-349f-11d8-aa2d-b8a03c50a862	-13.6522	-60.8131
1811	Melastomataceae	Acisanthera	crassipes	US	bc092ff0-02e4-11dc-991f-b8a03c50a862	7.01	-64.93
1812	Melastomataceae	Acisanthera	crassipes	CAS	66522820-055c-11d8-b84e-b8a03c50a862	2.38333	-59.3
1813	Melastomataceae	Acisanthera	crassipes	FLAS	8483a1f0-1032-11db-ae00-b8a03c50a862	2.38333	-59.3
1814	Melastomataceae	Acisanthera	crassipes	US	bc092ff0-02e4-11dc-991f-b8a03c50a862	2.38333	-59.3
1815	Melastomataceae	Acisanthera	crassipes	NY	ae447c50-b8a8-11d8-92a4-b8a03c50a862	2.38	-59.3
1816	Melastomataceae	Acisanthera	crassipes	US	bc092ff0-02e4-11dc-991f-b8a03c50a862	5.15	-67.8
1817	Melastomataceae	Acisanthera	crassipes	Instituto Nacional de Pesquisas da AmazÃ´nia (INPA)	c0d9c91a-0f83-4819-bf7e-bb5e1184eb6b	-2.48333	-54.95
1818	Melastomataceae	Acisanthera	crassipes	US	bc092ff0-02e4-11dc-991f-b8a03c50a862	6.3	-66.5
1819	Melastomataceae	Acisanthera	crassipes	MO	90fd6680-349f-11d8-aa2d-b8a03c50a862	7.5	-69.5
1820	Melastomataceae	Acisanthera	crassipes	SNSB-M	0674aea0-a7e1-11d8-9534-b8a03c50a862	-10	-55
1821	Melastomataceae	Acisanthera	crassipes	US	bc092ff0-02e4-11dc-991f-b8a03c50a862	6	-63.21
1822	Melastomataceae	Acisanthera	crassipes	US	bc092ff0-02e4-11dc-991f-b8a03c50a862	4.7	-61.03
1823	Melastomataceae	Acisanthera	crassipes	MO	90fd6680-349f-11d8-aa2d-b8a03c50a862	5.63333	-62.5333
1824	Melastomataceae	Acisanthera	crassipes	US	bc092ff0-02e4-11dc-991f-b8a03c50a862	5.63	-62.53
1825	Melastomataceae	Acisanthera	crassipes	F	7b8aff00-a9f8-11d8-944b-b8a03c50a862	6.3333	-63.5
1826	Melastomataceae	Acisanthera	crassipes	US	bc092ff0-02e4-11dc-991f-b8a03c50a862	5.7	-62.38
1827	Melastomataceae	Acisanthera	crassipes	US	bc092ff0-02e4-11dc-991f-b8a03c50a862	5.35	-62.61
1828	Melastomataceae	Acisanthera	crassipes	CAS	66522820-055c-11d8-b84e-b8a03c50a862	13.55	-84.2833
1829	Melastomataceae	Acisanthera	crassipes	MO	90fd6680-349f-11d8-aa2d-b8a03c50a862	13.55	-84.2833
1830	Melastomataceae	Acisanthera	crassipes	MO	90fd6680-349f-11d8-aa2d-b8a03c50a862	14.0167	-83.4
1831	Melastomataceae	Acisanthera	crassipes	Instituto Nacional de Pesquisas da AmazÃ´nia (INPA)	c0d9c91a-0f83-4819-bf7e-bb5e1184eb6b	-7.51667	-63.17
1832	Melastomataceae	Acisanthera	crassipes	US	bc092ff0-02e4-11dc-991f-b8a03c50a862	5.8	-67.33
1833	Melastomataceae	Acisanthera	crassipes	US	bc092ff0-02e4-11dc-991f-b8a03c50a862	5.28	-52.76
1834	Melastomataceae	Acisanthera	crassipes	CAS	66522820-055c-11d8-b84e-b8a03c50a862	3.46667	-59.6833
1835	Melastomataceae	Acisanthera	crassipes	MO	90fd6680-349f-11d8-aa2d-b8a03c50a862	14.3083	-83.2125
1836	Melastomataceae	Acisanthera	crassipes	MO	90fd6680-349f-11d8-aa2d-b8a03c50a862	5.61667	-67.6
1837	Melastomataceae	Acisanthera	crassipes	MO	90fd6680-349f-11d8-aa2d-b8a03c50a862	14.75	-83.8833
1838	Melastomataceae	Acisanthera	crassipes	US	bc092ff0-02e4-11dc-991f-b8a03c50a862	3.41	-59.56
1839	Melastomataceae	Acisanthera	crassipes	F	7b8aff00-a9f8-11d8-944b-b8a03c50a862	6.3333	-63.5
1840	Melastomataceae	Acisanthera	crassipes	US	bc092ff0-02e4-11dc-991f-b8a03c50a862	5.65	-67.63
1841	Melastomataceae	Acisanthera	crassipes	NY	ae447c50-b8a8-11d8-92a4-b8a03c50a862	5.65	-67.6333
1842	Melastomataceae	Acisanthera	crassipes	NY	ae447c50-b8a8-11d8-92a4-b8a03c50a862	-2.44961	-54.7405
1843	Melastomataceae	Acisanthera	crassipes	F	7b8aff00-a9f8-11d8-944b-b8a03c50a862	-10.8339	-52.8731
1844	Melastomataceae	Acisanthera	crassipes	IAvH	9d77fdeb-100f-4b29-98ad-4effdd824457	5.19275	-70.7298
1845	Melastomataceae	Acisanthera	crassipes	F	7b8aff00-a9f8-11d8-944b-b8a03c50a862	7.0758	-65.9119
1846	Melastomataceae	Acisanthera	crassipes	Herbario AmazÃ³nico Colombiano	9d77fdeb-100f-4b29-98ad-4effdd824457	5.62544	-70.2547
1847	Melastomataceae	Acisanthera	crassipes	F	7b8aff00-a9f8-11d8-944b-b8a03c50a862	7.0758	-65.9119
1848	Melastomataceae	Acisanthera	crassipes	IAvH	9d77fdeb-100f-4b29-98ad-4effdd824457	5.33917	-67.8689
1849	Melastomataceae	Acisanthera	crassipes		396d5f30-dea9-11db-8ab4-b8a03c50a862	5.8	-67.3333
1850	Melastomataceae	Acisanthera	crassipes	G	43a26bbf-466a-4335-96cc-01d0656c614a	-5.64861	-52.53
1851	Melastomataceae	Acisanthera	crassipes	NHMUK	19456090-b49a-11d8-abeb-b8a03c50a862	17.2177	-88.6848
1852	Poaceae	Acroceras	zizanioides	Universidade Federal de Minas Gerais (UFMG)	4265f332-341c-45f6-b30b-5dc2e39b86e8	-21.2846	-44
1853	Poaceae	Acroceras	zizanioides	W	4e11d750-bafb-11d9-8e53-b8a03c50a862	-17.0339	-64.8525
1854	Poaceae	Acroceras	zizanioides	MO	90fd6680-349f-11d8-aa2d-b8a03c50a862	-25.1667	-57.2167
1855	Poaceae	Acroceras	zizanioides	MO	90fd6680-349f-11d8-aa2d-b8a03c50a862	10.4314	-84.0036
1856	Poaceae	Acroceras	zizanioides	US	bc092ff0-02e4-11dc-991f-b8a03c50a862	18.4667	-95.28
1857	Poaceae	Acroceras	zizanioides	G	43a26bbf-466a-4335-96cc-01d0656c614a	-25.3	-57.65
1858	Poaceae	Acroceras	zizanioides	MO	b6f05cf0-43ce-11d9-8439-b8a03c50a862	-25.5	-57.5
1859	Poaceae	Acroceras	zizanioides	MO	b6f05cf0-43ce-11d9-8439-b8a03c50a862	-25.13	-57.2
1860	Poaceae	Acroceras	zizanioides	JBRJ	838537fc-4aeb-4980-8b58-97fbdcd1d91a	-21.2847	-44
1861	Poaceae	Acroceras	zizanioides	MO	90fd6680-349f-11d8-aa2d-b8a03c50a862	-17.0339	-64.8525
1862	Poaceae	Acroceras	zizanioides	US	bc092ff0-02e4-11dc-991f-b8a03c50a862	-25.6167	-57.4
1863	Poaceae	Acroceras	zizanioides	MO	90fd6680-349f-11d8-aa2d-b8a03c50a862	10.4314	-84.0036
1864	Poaceae	Acroceras	zizanioides	INECOL	ff90b050-c256-11db-b71b-b8a03c50a862	17.9467	-96.1667
1865	Poaceae	Acroceras	zizanioides	MNHN	2cd829bb-b713-433d-99cf-64bef11e5b3e	-25.2637	-57.5759
1866	Poaceae	Acroceras	zizanioides	CTES	b6f05cf0-43ce-11d9-8439-b8a03c50a862	-27.72	-56.73
1867	Poaceae	Acroceras	zizanioides	MO	b6f05cf0-43ce-11d9-8439-b8a03c50a862	-25.45	-56.02
1868	Poaceae	Acroceras	zizanioides	UEFS	60545be9-4f28-4245-b4b4-07635c8dfa54	-15.9058	-39.555
1869	Poaceae	Acroceras	zizanioides	MO	90fd6680-349f-11d8-aa2d-b8a03c50a862	-27.2667	-55.5333
1870	Poaceae	Acroceras	zizanioides	MO	90fd6680-349f-11d8-aa2d-b8a03c50a862	-25.6167	-57.4
1871	Poaceae	Acroceras	zizanioides	MO	90fd6680-349f-11d8-aa2d-b8a03c50a862	10.4314	-84.0036
1872	Poaceae	Acroceras	zizanioides	MNHN	2cd829bb-b713-433d-99cf-64bef11e5b3e	4.92242	-52.3135
1873	Poaceae	Acroceras	zizanioides	CTES	b6f05cf0-43ce-11d9-8439-b8a03c50a862	-26.3	-54.43
1874	Poaceae	Acroceras	zizanioides	UEFS	60545be9-4f28-4245-b4b4-07635c8dfa54	-12.0444	-37.8431
1875	Poaceae	Acroceras	zizanioides	US	bc092ff0-02e4-11dc-991f-b8a03c50a862	3.33383	-59.2545
1876	Poaceae	Acroceras	zizanioides	MO	90fd6680-349f-11d8-aa2d-b8a03c50a862	-25.1667	-57.2167
1877	Poaceae	Acroceras	zizanioides	UAMI	ff90b050-c256-11db-b71b-b8a03c50a862	17.9467	-96.1706
1878	Poaceae	Acroceras	zizanioides	MNHN	2cd829bb-b713-433d-99cf-64bef11e5b3e	5.14333	-54.3686
1879	Poaceae	Acroceras	zizanioides	NHMUK	19456090-b49a-11d8-abeb-b8a03c50a862	-23.2362	-58.391
1880	Poaceae	Acroceras	zizanioides	ICESI	7d91f9bd-f6cd-48e3-ba81-3c228cf5e13a	3.73827	-76.6745
1881	Poaceae	Acroceras	zizanioides	IAvH	2a7e3080-28a9-11dd-97cd-b8a03c50a862	5.69522	-71.0816
1882	Poaceae	Acroceras	zizanioides	MO	90fd6680-349f-11d8-aa2d-b8a03c50a862	3.33333	-59.25
1883	Poaceae	Acroceras	zizanioides	MO	90fd6680-349f-11d8-aa2d-b8a03c50a862	-25.3333	-56.6667
1884	Poaceae	Acroceras	zizanioides	MO	90fd6680-349f-11d8-aa2d-b8a03c50a862	13.05	-85.7667
1885	Poaceae	Acroceras	zizanioides	MNHN	2cd829bb-b713-433d-99cf-64bef11e5b3e	5.66801	-53.779
1886	Poaceae	Acroceras	zizanioides	Cenargen	7ef169f9-81f8-46a2-a7f7-240df6a1889c	-8.72306	-35.1858
1887	Poaceae	Acroceras	zizanioides	UN-ORI	eac88d99-9f6c-4031-8fc4-8088f0e0dfe7	7.00896	-70.7423
1888	Poaceae	Acroceras	zizanioides	MO	90fd6680-349f-11d8-aa2d-b8a03c50a862	-15.15	-39.0833
1889	Poaceae	Acroceras	zizanioides	MO	90fd6680-349f-11d8-aa2d-b8a03c50a862	-25.15	-57.5
1890	Poaceae	Acroceras	zizanioides	G	43a26bbf-466a-4335-96cc-01d0656c614a	-25.45	-56.0167
1891	Poaceae	Acroceras	zizanioides	MNHN	2cd829bb-b713-433d-99cf-64bef11e5b3e	-0.10643	-67.1022
1892	Poaceae	Acroceras	zizanioides	G	43a26bbf-466a-4335-96cc-01d0656c614a	-23	-57
1893	Poaceae	Acroceras	zizanioides	SI	b6f05cf0-43ce-11d9-8439-b8a03c50a862	-27.13	-53.88
1894	Poaceae	Acroceras	zizanioides	MBML	667644b9-7b93-4892-80c7-c4271735c515	-20.5561	-40.8179
1895	Poaceae	Acroceras	zizanioides	Conservation International	335880a0-e2e1-11dd-8102-b8a03c50a862	3.25	-59.25
1896	Poaceae	Acroceras	zizanioides	MO	90fd6680-349f-11d8-aa2d-b8a03c50a862	-25.5	-57.5
1897	Poaceae	Acroceras	zizanioides	MO	90fd6680-349f-11d8-aa2d-b8a03c50a862	10.4314	-84.0036
1898	Poaceae	Acroceras	zizanioides	MNHN	2cd829bb-b713-433d-99cf-64bef11e5b3e	-0.12119	-67.0846
1899	Poaceae	Acroceras	zizanioides	MO	b6f05cf0-43ce-11d9-8439-b8a03c50a862	-25.62	-57.4
1900	Poaceae	Acroceras	zizanioides	IAvH	2a7e3080-28a9-11dd-97cd-b8a03c50a862	6.01114	-71.3147
1901	Poaceae	Acroceras	zizanioides	MO	90fd6680-349f-11d8-aa2d-b8a03c50a862	-25.5	-57.5
1902	Poaceae	Acroceras	zizanioides	MO	90fd6680-349f-11d8-aa2d-b8a03c50a862	9.16666	-79.1
1903	Poaceae	Acroceras	zizanioides	MNHN	2cd829bb-b713-433d-99cf-64bef11e5b3e	-2.45063	-54.7009
1904	Poaceae	Acroceras	zizanioides	BAA	b6f05cf0-43ce-11d9-8439-b8a03c50a862	-30.22	-57.86
1905	Poaceae	Acroceras	zizanioides	SI	b6f05cf0-43ce-11d9-8439-b8a03c50a862	-30.52	-59.62
1906	Poaceae	Acroceras	zizanioides	JBRJ	838537fc-4aeb-4980-8b58-97fbdcd1d91a	-9.59222	-70.0178
1907	Poaceae	Acroceras	zizanioides	NY	ae447c50-b8a8-11d8-92a4-b8a03c50a862	-15.15	-39.08
1908	Poaceae	Acroceras	zizanioides	MO	90fd6680-349f-11d8-aa2d-b8a03c50a862	-25.5	-57.5
1909	Poaceae	Acroceras	zizanioides	MO	90fd6680-349f-11d8-aa2d-b8a03c50a862	-8.1675	-76.5092
1910	Poaceae	Acroceras	zizanioides	MNHN	2cd829bb-b713-433d-99cf-64bef11e5b3e	5.88417	-55.2812
1911	Poaceae	Acroceras	zizanioides	SI	b6f05cf0-43ce-11d9-8439-b8a03c50a862	-27.38	-55.58
1912	Poaceae	Acroceras	zizanioides	UN-ORI	eac88d99-9f6c-4031-8fc4-8088f0e0dfe7	6.11705	-69.3384
1913	Poaceae	Acroceras	zizanioides	UEFS	60545be9-4f28-4245-b4b4-07635c8dfa54	-15.15	-39.0833
1914	Poaceae	Acroceras	zizanioides	MO	90fd6680-349f-11d8-aa2d-b8a03c50a862	9.11945	-79.7006
1915	Poaceae	Acroceras	zizanioides	US	bc092ff0-02e4-11dc-991f-b8a03c50a862	17.2167	-95.9833
1916	Poaceae	Acroceras	zizanioides	CTES	b6f05cf0-43ce-11d9-8439-b8a03c50a862	-29.39	-56.28
1917	Poaceae	Acroceras	zizanioides	UnB	e97090cb-7731-41c7-ac24-31a841730654	-24.0725	-47.6333
1918	Poaceae	Acroceras	zizanioides	INBio	5c7a5c20-1bd0-11d8-a2da-b8a03c50a862	9.3957	-83.5957
1919	Poaceae	Acroceras	zizanioides	MO	90fd6680-349f-11d8-aa2d-b8a03c50a862	-25.6167	-57.4
1920	Poaceae	Acroceras	zizanioides	US	bc092ff0-02e4-11dc-991f-b8a03c50a862	17.2167	-95.9833
1921	Poaceae	Acroceras	zizanioides	IAvH	2a7e3080-28a9-11dd-97cd-b8a03c50a862	6.80971	-70.9915
1922	Poaceae	Acroceras	zizanioides	Museo Nacional de Costa Rica (MNCR)	036cdc50-e7f5-11d9-9a0e-b8a03c50a862	9.39	-83.59
1923	Poaceae	Acroceras	zizanioides	UFRGS	04481953-6112-489f-bb8d-9703d787e3ea	-25.6167	-57.4
1924	Poaceae	Acroceras	zizanioides	G	43a26bbf-466a-4335-96cc-01d0656c614a	-25.3167	-57.2833
1925	Poaceae	Acroceras	zizanioides	MO	90fd6680-349f-11d8-aa2d-b8a03c50a862	10.4314	-84.0036
1926	Poaceae	Acroceras	zizanioides	MO	90fd6680-349f-11d8-aa2d-b8a03c50a862	2.66666	-74.1667
1927	Poaceae	Acroceras	zizanioides	MNHN	2cd829bb-b713-433d-99cf-64bef11e5b3e	-12.5797	-41.7007
1928	Poaceae	Acroceras	zizanioides	G	43a26bbf-466a-4335-96cc-01d0656c614a	-23	-57
1929	Poaceae	Acroceras	zizanioides	INBio	5c7a5c20-1bd0-11d8-a2da-b8a03c50a862	9.3957	-83.5957
1930	Poaceae	Acroceras	zizanioides	F	7b8aff00-a9f8-11d8-944b-b8a03c50a862	-12	-70.25
1931	Poaceae	Acroceras	zizanioides	MO	90fd6680-349f-11d8-aa2d-b8a03c50a862	-26.9333	-55.0667
1932	Poaceae	Acroceras	zizanioides	MNHN	2cd829bb-b713-433d-99cf-64bef11e5b3e	-22.9523	-43.2114
1933	Poaceae	Acroceras	zizanioides	UN-ORI	eac88d99-9f6c-4031-8fc4-8088f0e0dfe7	7.01515	-70.7422
1934	Poaceae	Acroceras	zizanioides	Museo Nacional de Costa Rica (MNCR)	036cdc50-e7f5-11d9-9a0e-b8a03c50a862	10.43	-84.03
1935	Poaceae	Acroceras	zizanioides	MNHN	2cd829bb-b713-433d-99cf-64bef11e5b3e	-12.3333	-69.3333
1936	Poaceae	Acroceras	zizanioides	AAU	8e1a97a0-3ca8-11d9-8439-b8a03c50a862	-2.083	-76.966
1937	Poaceae	Acroceras	zizanioides	BAB	b6f05cf0-43ce-11d9-8439-b8a03c50a862	-25.34	-58.03
1938	Poaceae	Acroceras	zizanioides	INBio	5c7a5c20-1bd0-11d8-a2da-b8a03c50a862	9.3957	-83.5957
1939	Poaceae	Acroceras	zizanioides	MO	90fd6680-349f-11d8-aa2d-b8a03c50a862	-12.8333	-69.3333
1940	Poaceae	Acroceras	zizanioides	MO	90fd6680-349f-11d8-aa2d-b8a03c50a862	-2.08333	-76.9667
1941	Poaceae	Acroceras	zizanioides	BAA	b6f05cf0-43ce-11d9-8439-b8a03c50a862	-24.63	-56.52
1942	Poaceae	Acroceras	zizanioides	BAA	b6f05cf0-43ce-11d9-8439-b8a03c50a862	-22.1	-56.48
1943	Poaceae	Acroceras	zizanioides	UEM	6cfcf69e-9ec1-48e1-be34-5201bdb63bd7	-22.7596	-53.2686
1944	Poaceae	Acroceras	zizanioides	INBio	5c7a5c20-1bd0-11d8-a2da-b8a03c50a862	9.3957	-83.5957
1945	Poaceae	Acroceras	zizanioides	G	b6f05cf0-43ce-11d9-8439-b8a03c50a862	-25.78	-56.45
1946	Poaceae	Acroceras	zizanioides	BAA	b6f05cf0-43ce-11d9-8439-b8a03c50a862	-26.92	-58.72
1947	Poaceae	Acroceras	zizanioides	Universidad de los Andes	77c64839-4c99-4a40-beb3-cd16afc23540	3.86001	-67.928
1948	Poaceae	Acroceras	zizanioides	Instituto AmazÃ³nico de Investigaciones CientÃ­ficas SINCHI	9d77fdeb-100f-4b29-98ad-4effdd824457	2.6857	-74.1674
1949	Poaceae	Acroceras	zizanioides	MO	90fd6680-349f-11d8-aa2d-b8a03c50a862	10.4314	-84.0036
1950	Poaceae	Acroceras	zizanioides	BAA	b6f05cf0-43ce-11d9-8439-b8a03c50a862	-27.56	-58.29
1951	Poaceae	Acroceras	zizanioides		396d5f30-dea9-11db-8ab4-b8a03c50a862	9.675	-83.0056
1952	Poaceae	Acroceras	zizanioides	Universidad de los Andes	77c64839-4c99-4a40-beb3-cd16afc23540	5.15505	-70.7564
1953	Poaceae	Acroceras	zizanioides	MO	90fd6680-349f-11d8-aa2d-b8a03c50a862	9.39	-83.59
1954	Poaceae	Acroceras	zizanioides	US	bc092ff0-02e4-11dc-991f-b8a03c50a862	-15.5	-67.35
1955	Poaceae	Acroceras	zizanioides	MO	90fd6680-349f-11d8-aa2d-b8a03c50a862	10.4314	-84.0036
1956	Poaceae	Acroceras	zizanioides	G	43a26bbf-466a-4335-96cc-01d0656c614a	-23.4333	-57.4667
1957	Poaceae	Acroceras	zizanioides	JBRJ	838537fc-4aeb-4980-8b58-97fbdcd1d91a	-22.5472	-43.5817
1958	Poaceae	Acroceras	zizanioides	MO	90fd6680-349f-11d8-aa2d-b8a03c50a862	10.4314	-84.0036
1959	Poaceae	Acroceras	zizanioides	US	bc092ff0-02e4-11dc-991f-b8a03c50a862	5.51	-53.96
1960	Poaceae	Acroceras	zizanioides	MO	90fd6680-349f-11d8-aa2d-b8a03c50a862	10.4314	-84.0036
1961	Poaceae	Acroceras	zizanioides	MNHN	2cd829bb-b713-433d-99cf-64bef11e5b3e	3.12897	-56.5121
1962	Poaceae	Acroceras	zizanioides	Instituto de BotÃ¢nica, IBT	2437c128-bf8c-4f53-b668-da95fb2e40b7	-23.9	-46.4683
1963	Poaceae	Acroceras	zizanioides	MO	90fd6680-349f-11d8-aa2d-b8a03c50a862	-14.8272	-64.9175
1964	Poaceae	Acroceras	zizanioides	MO	90fd6680-349f-11d8-aa2d-b8a03c50a862	0.01666	-76.1833
1965	Poaceae	Acroceras	zizanioides	MO	90fd6680-349f-11d8-aa2d-b8a03c50a862	7.56666	-72.0833
1966	Poaceae	Acroceras	zizanioides	SI	b6f05cf0-43ce-11d9-8439-b8a03c50a862	-28.61	-59.47
1967	Poaceae	Acroceras	zizanioides	G	43a26bbf-466a-4335-96cc-01d0656c614a	-25.3	-57.3
1968	Poaceae	Acroceras	zizanioides	MNHN	2cd829bb-b713-433d-99cf-64bef11e5b3e	-12.973	-38.5023
1969	Poaceae	Acroceras	zizanioides	UNICAMP	d073b448-6b80-4364-8c38-18d08b88797f	-24.43	-48.02
1970	Poaceae	Acroceras	zizanioides	Empresa Brasileira de Pesquisa AgropecuÃ¡ria (EMBRAPA)	aa3e4a95-dc4c-45fa-9c0a-cecad3a1511f	-19.85	-55.9667
1971	Poaceae	Acroceras	zizanioides	AAU	8e1a97a0-3ca8-11d9-8439-b8a03c50a862	-0.65	-75.283
1972	Poaceae	Acroceras	zizanioides	MNHN	2cd829bb-b713-433d-99cf-64bef11e5b3e	3.52202	-56.5465
1973	Poaceae	Acroceras	zizanioides	COL	eac88d99-9f6c-4031-8fc4-8088f0e0dfe7	6.26181	-75.5808
1974	Poaceae	Acroceras	zizanioides	MO	b6f05cf0-43ce-11d9-8439-b8a03c50a862	-25.15	-57.5
1975	Poaceae	Acroceras	zizanioides	CTES	e901e23a-aac2-42a6-af3c-8b6a1721e9e7	-28.19	-58.58
1976	Poaceae	Acroceras	zizanioides	IAC	c47cd3b0-2178-4a4b-87a6-740b482970a9	-24.6083	-47.8825
1977	Poaceae	Acroceras	zizanioides	US	bc092ff0-02e4-11dc-991f-b8a03c50a862	5.61	-53.8
1978	Poaceae	Acroceras	zizanioides	MO	90fd6680-349f-11d8-aa2d-b8a03c50a862	-0.65	-75.2833
1979	Poaceae	Acroceras	zizanioides	MNHN	2cd829bb-b713-433d-99cf-64bef11e5b3e	6.25304	-75.5646
1980	Poaceae	Acroceras	zizanioides	MNHN	2cd829bb-b713-433d-99cf-64bef11e5b3e	20.5888	-100.39
1981	Poaceae	Acroceras	zizanioides	MO	90fd6680-349f-11d8-aa2d-b8a03c50a862	-26.6667	-54.7667
1982	Poaceae	Acroceras	zizanioides	MO	90fd6680-349f-11d8-aa2d-b8a03c50a862	-27.7667	-55.7167
1983	Poaceae	Acroceras	zizanioides	AAU	8e1a97a0-3ca8-11d9-8439-b8a03c50a862	0.016	-76.183
1984	Poaceae	Acroceras	zizanioides	MO	90fd6680-349f-11d8-aa2d-b8a03c50a862	-1	-75.4667
1985	Poaceae	Acroceras	zizanioides	SI	b6f05cf0-43ce-11d9-8439-b8a03c50a862	-26.92	-58.72
1986	Poaceae	Acroceras	zizanioides	JBRJ	838537fc-4aeb-4980-8b58-97fbdcd1d91a	-1.45028	-48.4464
1987	Poaceae	Acroceras	zizanioides	MO	90fd6680-349f-11d8-aa2d-b8a03c50a862	-14.5	-66.5
1988	Poaceae	Acroceras	zizanioides	MO	90fd6680-349f-11d8-aa2d-b8a03c50a862	-22.3333	-56.3333
1989	Poaceae	Acroceras	zizanioides	AAU	8e1a97a0-3ca8-11d9-8439-b8a03c50a862	-1	-75.466
1990	Poaceae	Acroceras	zizanioides	MO	90fd6680-349f-11d8-aa2d-b8a03c50a862	3.33333	-56.8167
1991	Poaceae	Acroceras	zizanioides	MO	b6f05cf0-43ce-11d9-8439-b8a03c50a862	-25.15	-57.5
1992	Poaceae	Acroceras	zizanioides	Cenargen	7ef169f9-81f8-46a2-a7f7-240df6a1889c	-17.9	-48.5167
1993	Poaceae	Acroceras	zizanioides	Universidade Regional de Blumenau, FURB	34e6e625-47cf-4d42-8054-af0c2f1b6e64	-1.43361	-48.4464
1994	Poaceae	Acroceras	zizanioides	Museo Nacional de Costa Rica (MNCR)	036cdc50-e7f5-11d9-9a0e-b8a03c50a862	10.43	-84.03
1995	Poaceae	Acroceras	zizanioides	MO	90fd6680-349f-11d8-aa2d-b8a03c50a862	-25.9167	-56.5
1996	Poaceae	Acroceras	zizanioides	US	bc092ff0-02e4-11dc-991f-b8a03c50a862	4.48	-52.03
1997	Poaceae	Acroceras	zizanioides	FCQ	b6f05cf0-43ce-11d9-8439-b8a03c50a862	-25.12	-57.55
1998	Poaceae	Acroceras	zizanioides	MO	b6f05cf0-43ce-11d9-8439-b8a03c50a862	-25.62	-57.4
1999	Poaceae	Acroceras	zizanioides	UEM	6cfcf69e-9ec1-48e1-be34-5201bdb63bd7	-22.7694	-53.2575
[truncated: 481,633+ more rows]
