# Supplementary material for: Flora of Ferruginous Outcrops Under Climate Change: A Study in the Cangas of Carajás (Eastern Amazon)
Source: Front Plant Sci. 2021 Sep 7;12:699034. doi: 10.3389/fpls.2021.699034 (PMC8454948; doi:10.3389/fpls.2021.699034)
Supplement: Supplementary file 3 [file Table_3.XLSX]

## Sheet: DATA
ID	Species	Habit Growth Form	Pollination syndrome	2050 - 4.5 - Maxent	2070 - 4.5 - Maxent	2050 - 8.5 - Maxent	2070 - 8.5 - Maxent	2050 - 4.5 - GLM	2070 - 4.5 - GLM	2050 - 8.5 - GLM	2070 - 8.5 - GLM	models predicting presence	y axis on graphic (figure 6)	x axis on graphic (figure 6)	Classes_CLAM	Forest_LAND USE	Human.modified_LAND USE	Open.vegetation_LAND USE	Others__LAND USE	total_OCC POINT	% OCC POINT on forest _LAND USE
1	Abuta grandifolia (Mart.) Sandwith	Liana	entomophily	1	0	0	0	1	1	1	0	4	24744	52516	Generalist	0	0	1161	0	1161	0
2	Aciotis acuminifolia (Mart. ex DC.) Triana	Herb	melittophily	1	1	0	0	1	1	1	0	5	24915	64088	Generalist	0	0	587	0	587	0
3	Acisanthera crassipes (Naudin) Wurdack	Herb	melittophily	1	1	1	1	0	0	0	0	4	18201	74753	Future	0	0	68	0	68	0
4	Acroceras zizanioides (Kunth) Dandy	Herb	anemophily	1	0	0	0	0	0	0	0	1	19172	2157	Current	0	0	888	0	888	0
5	Aechmea angustifolia Poepp. & Endl.	Herb	ornithophily	0	0	0	0	0	0	0	0	0	12843	2	Current	331	0	0	0	331	100
6	Aechmea bromeliifolia (Rudge) Baker	Herb	ornithophily	0	0	0	0	0	0	0	0	0	14782	18	Current	339	0	0	0	339	100
7	Aechmea castelnavii Baker	Herb	ornithophily	0	0	0	0	0	0	0	0	0	5994	5392	Generalist	44	0	0	0	44	100
8	Aechmea mertensii (G.Mey.) Schult. & Schult.f.	Herb	ornithophily	0	0	0	0	0	0	0	0	0	15090	1991	Current	545	0	0	0	545	100
9	Aechmea tocantina Baker	Herb	ornithophily	1	1	1	1	1	1	1	0	7	22351	94265	Future	93	0	0	0	93	100
10	Aegiphila integrifolia (Jacq.) Moldenke	Shrub	melittophily	0	0	0	0	0	0	0	0	0	23360	97	Current	0	0	793	0	793	0
11	Aegiphila racemosa Vell.	Liana	melittophily	1	1	0	0	0	0	0	0	2	22910	592	Current	0	0	114	0	114	0
12	Aeschynomene filosa Mart.	Shrub	melittophily	1	1	1	1	1	0	1	1	7	3874	36635	Future	0	80	0	0	80	0
13	Ageratum conyzoides L.	Herb	entomophily	0	0	0	0	0	0	0	0	0	13913	0	Current	1914	0	0	0	1914	100
14	Alibertia edulis (Rich.) A.Rich. ex DC.	Tree	phalaenophily	1	1	0	0	1	1	1	0	5	25208	41502	Generalist	2879	0	0	0	2879	100
15	Allophylus latifolius Huber	Tree	entomophily	0	0	0	0	0	0	0	0	0	18410	298	Current	20	0	0	0	20	100
16	Allophylus racemosus Sw.	Tree	entomophily	0	0	0	0	0	0	0	0	0	15600	326	Current	707	0	0	0	707	100
17	Allophylus semidentatus (Miq.) Radlk.	Shrub	entomophily	0	0	0	0	0	0	0	0	0	1906	3	Current	117	0	0	0	117	100
18	Amasonia campestres (Aubl.) Moldenke	Shrub	ornithophily	1	0	0	1	1	1	1	0	5	22261	52857	Generalist	0	0	517	0	517	0
19	Amasonia hirta Benth.	Shrub	ornithophily	0	0	0	0	0	0	0	0	0	744	285	Current	0	0	224	0	224	0
20	Amasonia lasiocaulos Mart. & Schauer ex Schauer	Shrub	ornithophily	0	0	0	0	0	0	0	0	0	18009	34525	Generalist	0	0	13	0	13	0
21	Amphilophium mansoanum (DC.) L.G.Lohmann	Liana	melittophily	0	0	0	0	0	0	0	0	0	874	0	Current	208	0	0	0	208	100
22	Anadenanthera peregrina (L.) Speg.	Tree	melittophily	1	1	0	0	1	1	1	0	5	17132	12572	Generalist	0	721	0	0	721	0
23	Andropogon bicornis L.	Herb	anemophily	1	1	0	0	1	0	0	0	3	24198	441	Current	0	0	1749	0	1749	0
24	Andropogon leucostachyus Kunth	Herb	anemophily	1	1	0	0	1	1	0	0	4	23353	22016	Generalist	0	0	989	0	989	0
25	Andropogon virgatus Desv. ex Ham.	Herb	anemophily	1	1	0	0	1	1	1	0	5	17080	26238	Generalist	0	0	510	0	510	0
26	Anemopaegma longipetiolatum Sprague	Liana	melittophily	0	0	0	0	0	0	0	0	0	1	0	rare	41	0	0	0	41	100
27	Aniseia martinicensis (Jacq.) Choisy	Liana	melittophily	1	1	0	0	1	1	1	0	5	16078	30189	Generalist	514	0	0	0	514	100
28	Anthaenantia lanata (Kunth) Benth.	Herb	anemophily	1	0	0	0	1	1	0	0	3	21601	12661	Current	0	0	966	0	966	0
29	Anthodon decussatum Ruiz & Pav.	Liana	melittophily	0	0	0	0	0	0	0	0	0	11489	10908	Generalist	197	0	0	0	197	100
30	Anthurium bonplandii G.S.Bunting	Herb	cantharophily	1	1	1	1	0	0	0	0	4	14850	45043	Future	455	0	0	0	455	100
31	Anthurium gracile (Rudge) Lindl.	Herb	cantharophily	0	0	0	0	0	0	0	0	0	18737	17	Current	193	0	0	0	193	100
32	Anthurium kunthii Poepp.	Herb	cantharophily	0	0	0	0	0	0	0	0	0	803	903	Generalist	391	0	0	0	391	100
33	Anthurium lindmanianum Engl.	Herb	cantharophily	0	0	0	0	0	0	0	0	0	10100	31620	Future	94	0	0	0	94	100
34	Anthurium sinuatum Benth. ex Schott	Herb	cantharophily	1	0	0	0	0	0	0	0	1	27933	41	Current	167	0	0	0	167	100
35	Asclepias curassavica L.	Herb	psychophily	1	0	0	0	0	0	0	0	1	8747	1643	Current	7125	0	0	0	7125	100
36	Aspidosperma multiflorum A.DC.	Tree	phalaenophily	1	1	1	1	1	1	1	0	7	5648	66085	Future	202	0	0	0	202	100
37	Aspidosperma subincanum Mart. ex A.DC	Tree	phalaenophily	1	1	1	1	0	0	0	0	4	1046	6279	Future	412	0	0	0	412	100
38	Attalea maripa (Aubl.) Mart.	Tree	entomophily	1	0	0	1	1	0	0	0	3	11660	70097	Future	2998	0	0	0	2998	100
39	Augusta longifolia (Spreng.) Rehder	Shrub	ornithophily	0	0	0	0	0	0	0	0	0	151	0	Current	401	0	0	0	401	100
40	Axonopus aureus P.Beauv.	Herb	anemophily	1	1	0	0	1	1	0	0	4	24142	50149	Generalist	0	0	1023	0	1023	0
41	Axonopus capillaris (Lam.) Chase	Herb	anemophily	1	1	0	0	0	0	0	0	2	18727	961	Current	0	0	231	0	231	0
42	Axonopus compressus (Sw.) P.Beauv.	Herb	anemophily	0	0	0	0	0	0	0	0	0	18471	6	Current	0	0	474	758	1232	0
43	Axonopus longispicus (Döll) Kuhlm.	Herb	anemophily	0	0	0	0	0	0	0	0	0	14590	6183	Current	0	0	0	36	36	0
44	Axonopus pressus (Nees ex Steud.) Parodi	Herb	anemophily	0	0	1	1	0	0	0	0	2	46	26073	Future	0	0	0	248	248	0
45	Axonopus purpusii (Mez) Chase	Herb	anemophily	1	1	1	0	1	1	1	1	7	19502	68486	Future	0	0	0	410	410	0
46	Axonopus rupestres Davidse	Herb	anemophily	0	0	0	0	0	0	0	0	0	6468	0	Current	0	0	0	20	20	0
47	Bacopa monnierioides (Cham.) B.L.Rob.	Herb	melittophily	1	0	0	0	1	1	1	1	5	17268	48261	Generalist	0	0	121	0	121	0
48	Bacopa myriophylloides (Benth.) Wettst.	Herb	melittophily	1	1	1	1	1	1	1	1	8	9341	79440	Future	0	0	63	0	63	0
49	Bacopa reflexa (Benth.) Edwall	Herb	melittophily	1	1	1	1	1	1	1	1	8	16096	108736	Future	0	0	105	0	105	0
50	Banisteriopsis malifolia (Nees ex Mart.) B.Gates	Liana	melittophily	0	0	0	0	0	0	0	0	0	348	0	Current	0	857	0	0	857	0
51	Banisteriopsis muricata (Cav.) Cuatrec.	Liana	melittophily	0	0	0	0	0	0	0	0	0	15212	170	Current	0	1321	0	0	1321	0
52	Banisteriopsis stellaris (Griseb.) B.Gates	Liana	melittophily	1	0	0	0	0	0	0	0	1	5608	586	Current	0	1051	0	0	1051	0
53	Bauhinia longicuspis Benth.	Shrub	chiropterophily	1	0	0	0	1	1	1	1	5	26537	83011	Future	0	373	0	0	373	0
54	Bauhinia longipedicellata Ducke	Shrub	chiropterophily	0	0	0	0	0	0	0	0	0	12749	521	Current	0	22	0	0	22	0
55	Bauhinia pulchella Benth.	Tree	chiropterophily	1	0	0	1	1	1	0	0	4	6806	5805	Generalist	0	492	0	0	492	0
56	Becquerelia cymosa Brongn.	Herb	anemophily	0	0	1	1	0	0	0	0	2	4356	38343	Future	0	508	0	0	508	0
57	Begonia guaduensis Kunth	Shrub	melittophily	0	0	1	1	0	0	0	0	2	10640	35140	Future	202	0	0	0	202	100
58	Begonia humilis Aiton	Herb	melittophily	0	0	0	0	1	1	1	0	3	25645	53785	Generalist	73	0	0	0	73	100
59	Begonia saxicola A.DC.	Shrub	melittophily	0	0	0	0	0	0	0	0	0	3486	0	Current	92	0	0	0	92	100
60	Begonia wollnyi Herzog	Shrub	melittophily	0	0	0	0	0	0	0	0	0	3841	450	Current	31	0	0	0	31	100
61	Bellucia egensis (DC.) Penneys, Michelangeli, Judd, & Almeda	Tree	melittophily	1	1	1	1	1	1	1	1	8	22832	86644	Future	0	0	216	0	216	0
62	Bidens bipinnata L.	Herb	melittophily	1	1	0	0	1	1	1	1	6	20312	58734	Future	81	0	0	0	81	100
63	Bidens pilosa L.	Herb	melittophily	1	0	0	0	0	0	0	0	1	7888	2	Current	2643	0	0	0	2643	100
64	Bignonia corymbosa (Vent.) L.G.Lohmann	Liana	melittophily	1	0	1	1	1	1	0	0	5	12593	59955	Future	874	0	0	0	874	100
65	Blepharodon pictum (Vahl) W.D.Stevens	Liana	phalaenophily	0	0	0	0	0	0	0	0	0	20368	72	Current	978	0	0	0	978	100
66	Bomarea edulis (Tussac) Herb.	Herb	ornithophily	0	0	0	0	0	0	0	0	0	3679	0	Current	1231	0	0	0	1231	100
67	Borreria elaiosulcata E.L.Cabral & L.M.Miguel	Shrub	entomophily	0	0	0	0	0	0	0	0	0	1620	0	Current	8	0	0	0	8	100
68	Borreria spinosa Cham. & Schltdl. ex DC.	Shrub	entomophily	0	0	0	0	0	0	0	0	0	968	91	Current	137	0	0	0	137	100
69	Brasilianthus carajensis Almeda & Michelangeli	Herb	melittophily	0	0	0	0	0	0	0	0	0	1134	0	Current	0	0	17	0	17	0
70	Bredemeyera divaricata (DC.) J.F.B.Pastore	Shrub	melittophily	1	0	0	0	0	0	0	0	1	14076	28361	Generalist	40	0	0	0	40	100
71	Bredemeyera floribunda Willd.	Tree	melittophily	0	0	0	0	1	0	0	0	1	10152	24	Current	616	0	0	0	616	100
72	Bulbostylis conifera (Kunth) C.B.Clarke	Herb	anemophily	1	1	0	0	1	1	1	0	5	18656	13084	Generalist	0	365	0	0	365	0
73	Bulbostylis lagoensis (Boeckeler) Prata & M.G.López	Herb	anemophily	0	0	0	0	1	1	1	1	4	1514	44438	Future	0	65	0	0	65	0
74	Burmannia capitata (Walter ex J.F.Gmel.) Mart.	Herb	melittophily	1	0	0	0	1	1	0	0	3	28782	6556	Current	354	0	0	0	354	100
75	Burmannia flava Mart.	Herb	melittophily	0	0	0	0	0	0	0	0	0	7809	161	Current	139	0	0	0	139	100
76	Byrsonima chrysophylla Kunth	Tree	melittophily	0	0	0	0	1	1	1	0	3	27642	11030	Current	0	370	0	0	370	0
77	Byrsonima crispa A.Juss.	Tree	melittophily	1	0	0	0	1	1	0	0	3	26140	35729	Generalist	0	407	0	0	407	0
78	Byrsonima stipulacea A.Juss.	Tree	melittophily	0	0	0	0	0	0	0	0	0	9912	0	Current	0	340	0	0	340	0
79	Cabomba furcata Schult. & Schult.f.	Herb	melittophily	1	1	0	0	1	1	1	0	5	16316	18971	Generalist	229	0	0	0	229	100
80	Cabomba haynesii Wiersema	Herb	melittophily	1	1	0	0	0	0	0	0	2	2289	176	Current	56	0	0	0	56	100
81	Calea caleoides (DC.) H.Rob.	Shrub	entomophily	0	0	0	0	0	0	0	0	0	4165	3227	Generalist	48	0	0	0	48	100
82	Callisthene microphylla Warm.	Tree	melittophily	0	0	0	0	0	0	0	0	0	928	3417	Future	84	0	0	0	84	100
83	Calophyllum brasiliense Cambess.	Tree	melittophily	1	0	0	0	0	0	0	0	1	24680	6758	Current	1881	0	0	0	1881	100
84	Calopogonium mucunoides Desv.	Liana	melittophily	1	1	0	0	0	0	0	0	2	28770	29347	Generalist	0	1018	0	0	1018	0
85	Calyptranthes bipennis O.Berg	Tree	melittophily	0	0	0	0	0	0	0	0	0	49	12644	Future	0	0	161	0	161	0
86	Campomanesia aromatica (Aubl.) Griseb	Shrub	melittophily	1	1	1	1	1	1	1	0	7	10760	27417	Generalist	0	0	268	0	268	0
87	Camptosema ellipticum (Desv.) Burkart	Liana	ornithophily	1	1	1	0	1	0	0	0	4	7673	17017	Generalist	0	263	0	0	263	0
88	Cantinoa americana (Aubl.) Harley & J.F.B.Pastore	Herb	melittophily	0	0	0	0	0	0	0	0	0	4154	584	Current	0	0	122	0	122	0
89	Cantinoa mutabilis (Rich.) Harley & J.F.B.Pastore	Herb	melittophily	0	0	0	0	0	0	0	0	0	14583	56	Current	0	0	2229	0	2229	0
90	Caryocar villosum (Aubl.) Pers.	Tree	chiropterophily	0	0	0	0	0	0	0	0	0	27602	19887	Generalist	154	0	0	0	154	100
91	Casearia arborea (Rich.) Urb.	Tree	entomophily	1	0	0	0	1	0	0	0	2	26174	13857	Current	2091	0	0	0	2091	100
92	Casearia grandiflora Cambess.	Tree	melittophily	1	1	1	0	1	1	0	0	5	27981	31373	Generalist	899	0	0	0	899	100
93	Casearia javitensis Kunth	Tree	melittophily	1	0	0	0	1	1	0	0	3	27581	39650	Generalist	1840	0	0	0	1840	100
94	Cassytha filiformis L.	Parasite	entomophily	1	1	0	0	1	1	1	0	5	20640	21929	Generalist	1218	0	0	0	1218	100
95	Catasetum discolor (Lindl.) Lindl.	Herb	melittophily	1	1	0	0	0	0	0	0	2	18013	1479	Current	0	109	0	0	109	0
96	Cayaponia tayuya (Vell.) Cogn.	Liana	melittophily	1	1	0	0	0	0	0	0	2	6074	1105	Current	386	0	0	0	386	100
97	Cenchrus polystachios (L.) Morrone	Herb	melittophily	1	1	0	0	1	1	0	0	4	16984	1897	Current	0	0	0	639	639	0
98	Centrosema carajasense Cavalcante	Liana	melittophily	0	0	0	0	0	0	0	0	0	11782	16193	Generalist	0	12	0	0	12	0
99	Centrosema grazielae V.P.Barbosa	Liana	melittophily	1	1	1	1	0	0	0	0	4	9536	53978	Future	0	11	0	0	11	0
100	Cereus hexagonus (L.) Mill.	Shrub	chiropterophily	1	1	1	1	0	0	0	0	4	17921	80054	Future	110	0	0	0	110	100
101	Chamaecrista diphylla (L.) Greene	Herb	melittophily	1	1	1	0	1	1	1	1	7	27000	52749	Generalist	0	828	0	0	828	0
102	Chamaecrista flexuosa L.	Shrub	melittophily	1	1	0	0	1	1	1	0	5	22762	21514	Generalist	0	1559	0	0	1559	0
103	Chamaecrista rotundifolia (Pers.) Greene	Shrub	melittophily	1	1	1	0	1	1	1	0	6	7803	20361	Generalist	0	1422	0	0	1422	0
104	Chamaecrista trichopoda (Benth.) Britton & Rose ex Britton & Killip	Herb	melittophily	1	1	1	0	1	0	0	0	4	6697	2138	Current	0	178	0	0	178	0
105	Cheiloclinium hippocrateoides (Peyr.) A.C.Sm	Liana	melittophily	0	0	0	0	0	0	0	0	0	24594	6949	Current	335	0	0	0	335	100
106	Chelonanthus purpurascens (Aubl.) Struwe, S.Nilsson & V.A.Albert	Shrub	melittophily	0	0	1	1	0	0	0	0	2	11864	37661	Future	0	0	881	0	881	0
107	Chelonanthus viridiflorus (Mart.) Gilg	Shrub	chiropterophily	0	0	0	0	1	1	0	0	2	10430	1178	Current	0	0	217	0	217	0
108	Chloris barbata Sw.	Herb	anemophily	1	0	0	0	0	0	0	0	1	2137	383	Current	0	0	0	637	637	0
109	Chloroleucon acacioides (Ducke) Barneby & J.W.Grimes	Shrub	entomophily	1	0	0	0	1	1	1	1	5	16869	57788	Future	0	123	0	0	123	0
110	Chomelia ribesioides Benth. ex A.Gray	Shrub	phalaenophily	0	0	0	0	0	0	0	0	0	319	713	Generalist	559	0	0	0	559	100
111	Chromolaena maximilianii (Schrad. ex DC.) R.M.King & H.Rob.	Shrub	melittophily	0	0	0	0	0	0	0	0	0	3618	167	Current	288	0	0	0	288	100
112	Cipura xanthomelas Maxim ex Klatt	Herb	melittophily	1	0	1	0	0	0	0	0	2	5958	3406	Current	0	0	195	0	195	0
113	Cissus apendiculata Lombardi	Liana	melittophily	0	0	0	0	1	1	1	0	3	6691	34068	Future	9	0	0	0	9	100
114	Cissus erosa Rich.	Liana	melittophily	1	1	0	0	1	1	1	0	5	25925	25462	Generalist	2512	0	0	0	2512	100
115	Cissus sulcicaulis (Baker) Planch.	Liana	melittophily	0	0	0	0	0	0	0	0	0	495	0	Current	201	0	0	0	201	100
116	Cissus tinctoria Mart. in Spix & Mart.	Liana	melittophily	0	0	0	0	0	0	0	0	0	2466	71	Current	16	0	0	0	16	100
117	Cissus verticillata (L.) Nicolson & C.E.Jarvis	Liana	melittophily	1	1	0	0	0	0	0	0	2	17340	5574	Current	5153	0	0	0	5153	100
118	Clavija macrophylla (Link ex Roem. & Schult.) Miq.	Shrub	entomophily	1	1	1	1	1	1	1	1	8	15749	104007	Future	36	0	0	0	36	100
119	Clidemia capitellata (Bonpl.) D.Don	Shrub	melittophily	1	0	0	0	0	0	0	0	1	25566	1276	Current	0	0	1908	0	1908	0
120	Clidemia hirta (L.) D.Don	Herb	melittophily	0	0	0	0	0	0	0	0	0	21330	104	Current	0	0	2517	0	2517	0
121	Clidemia microthyrsa R.O.Williams	Shrub	melittophily	0	0	0	0	0	0	0	0	0	17781	22050	Generalist	0	0	9	0	9	0
122	Clitoria falcata Lam.	Liana	melittophily	1	1	0	0	0	0	0	0	2	24127	352	Current	0	350	0	0	350	0
123	Clusia nemorosa G.Mey	Tree	melittophily	1	0	1	0	0	0	0	0	2	11847	3577	Current	1411	0	0	0	1411	100
124	Clusia panapanari (Aubl.) Choisy	Shrub	melittophily	1	0	0	1	0	0	0	0	2	17520	24010	Generalist	448	0	0	0	448	100
125	Coccoloba coronata Jacq.	Tree	entomophily	0	0	0	0	0	0	0	0	0	16472	8902	Current	166	0	0	0	166	100
126	Coccoloba parimensis Benth.	Liana	entomophily	0	1	1	0	0	0	0	0	2	6715	10009	Generalist	316	0	0	0	316	100
127	Cochlospermum orinocense (Kunth) Steud.	Tree	melittophily	1	0	0	0	1	1	1	0	4	26802	58680	Generalist	467	0	0	0	467	100
128	Coleataenia scabrida (Döll) Zuloaga	Herb	anemophily	1	1	1	1	1	1	1	1	8	28499	117030	Future	0	0	0	29	29	0
129	Coleataenia stenodes (Griseb.) Soreng	Herb	anemophily	1	1	1	1	1	1	1	0	7	18362	62484	Future	0	0	0	120	120	0
130	Coleostachys genipifolia A.Juss.	Shrub	melittophily	0	0	0	0	0	0	0	0	0	7502	16187	Generalist	0	12	0	0	12	0
131	Combretum laxum Jacq.	Liana	melittophily	1	1	0	0	1	1	1	1	6	25195	59086	Generalist	1995	0	0	0	1995	100
132	Commelina benghalensis L.	Herb	melittophily	1	1	1	1	1	1	1	0	7	16427	18989	Generalist	301	0	0	0	301	100
133	Commelina erecta L.	Herb	melittophily	1	0	0	0	0	0	0	0	1	2176	118	Current	3303	0	0	0	3303	100
134	Commelina obliqua Vahl	Herb	melittophily	0	0	0	0	0	0	0	0	0	615	31	Current	695	0	0	0	695	100
135	Copaifera martii Hayne	Tree	melittophily	1	1	1	1	1	1	1	0	7	16389	15642	Generalist	0	418	0	0	418	0
136	Cordiera myrciifolia (K.Schum.) C.H.Perss. & Delprete	Shrub	psychophily	1	1	1	0	1	1	1	0	6	22478	60842	Generalist	567	0	0	0	567	100
137	Costus lasius Loes.	Herb	ornithophily	0	0	0	0	0	0	0	0	0	8377	1	Current	410	0	0	0	410	100
138	Costus scaber Ruiz & Pav.	Herb	ornithophily	0	0	0	0	0	0	0	0	0	21946	13650	Current	1555	0	0	0	1555	100
139	Costus spiralis (Jacq.) Roscoe	Herb	ornithophily	1	1	0	0	1	1	1	0	5	24398	34181	Generalist	793	0	0	0	793	100
140	Crotalaria maypurensis Kunth	Shrub	melittophily	1	1	0	0	1	1	1	0	5	14552	40174	Generalist	0	740	0	0	740	0
141	Cuphea annulata Koehne	Shrub	ornithophily	0	0	0	0	0	0	0	0	0	11566	6650	Current	0	79	0	0	79	0
142	Cuphea carthagenensis (Jacq.) J.F.Macbr.	Shrub	melittophily	0	0	0	0	0	0	0	0	0	10416	0	Current	0	1868	0	0	1868	0
143	Curtia tenuifolia (Aubl.) Knobl	Herb	melittophily	1	1	0	0	1	1	0	0	4	24364	6835	Current	0	0	506	0	506	0
144	Cyathula achyranthoides (Kunth) Moq.	Shrub	entomophily	0	0	0	0	0	0	0	0	0	14524	0	Current	594	0	0	0	594	100
145	Cyathula prostrata (L.) Blume	Shrub	entomophily	0	0	0	0	0	0	0	0	0	22337	4	Current	718	0	0	0	718	100
146	Cybianthus detergens Mart.	Shrub	entomophily	0	0	0	0	0	0	0	0	0	3386	1700	Current	401	0	0	0	401	100
147	Cybianthus penduliflorus Mart.	Tree	entomophily	0	0	0	0	0	0	0	0	0	23250	12577	Current	78	0	0	0	78	100
148	Cyperus distans L.f.	Herb	anemophily	0	0	1	1	0	0	0	0	2	300	23809	Future	0	281	0	0	281	0
149	Cyperus haspan L.	Herb	anemophily	1	1	1	0	1	1	0	0	5	20035	8892	Current	1741	0	0	0	1741	100
150	Cyperus hortensis (Salzm. exSchltdl.) Dorr	Herb	anemophily	0	0	0	0	0	0	0	0	0	16949	7	Current	0	873	0	0	873	0
151	Cyperus laxus Lam.	Herb	anemophily	1	1	0	0	0	0	0	0	2	26092	1360	Current	0	1653	0	0	1653	0
152	Cyperus luzulae (L.) Rottb. ex Retz.	Herb	anemophily	1	1	0	0	0	0	0	0	2	23843	15883	Current	0	2312	0	0	2312	0
153	Cyperus polystachyos Rottb.	Herb	anemophily	1	1	1	0	0	0	1	1	5	11548	29344	Generalist	0	658	0	0	658	0
154	Cyperus sesquiflorus (Torr.) Mattf. & Kük	Herb	anemophily	0	0	0	0	0	0	0	0	0	12789	0	Current	0	749	0	0	749	0
155	Cyperus sphacelatus Rottb.	Herb	anemophily	1	1	0	0	1	1	0	0	4	22894	60327	Generalist	0	258	0	0	258	0
156	Cyperus subsquarrosus (Muhl.) Bauters	Herb	anemophily	1	1	1	0	1	1	1	1	7	10118	19936	Generalist	0	176	0	0	176	0
157	Cyperus surinamensis Rottb.	Herb	anemophily	1	1	0	0	0	0	0	0	2	13379	1673	Current	0	1326	0	0	1326	0
158	Cyrtopodium andersonii (Lamb. ex Andrews) R.Br.	Herb	melittophily	1	1	1	1	0	0	0	0	4	19520	77904	Future	0	34	0	0	34	0
159	Dalbergia spruceana Benth.	Tree	melittophily	0	0	0	0	1	1	0	0	2	20797	46796	Generalist	0	106	0	0	106	0
160	Dalbergia subcymosa Ducke	Liana	melittophily	0	0	0	0	0	0	0	0	0	8661	7987	Generalist	0	23	0	0	23	0
161	Dendrophthora warmingii (Eichler) Kuijt	Parasite	entomophily	1	1	1	1	0	0	0	0	4	7705	44433	Future	125	0	0	0	125	100
162	Desmodium barbatum (L.) Benth.	Herb	melittophily	1	1	0	0	1	1	0	0	4	27523	4373	Current	0	1509	0	0	1509	0
163	Desmodium incanum (Sw.) DC.	Shrub	melittophily	0	0	0	0	0	0	0	0	0	17052	90	Current	0	2210	0	0	2210	0
164	Desmodium triflorum (L.) DC.	Shrub	melittophily	1	1	0	0	1	1	1	0	5	15649	10405	Current	0	320	0	0	320	0
165	Desmoscelis villosa (Aubl.) Naudin	Shrub	melittophily	1	1	0	0	1	1	1	0	5	23789	50407	Generalist	0	0	604	0	604	0
166	Dichaea panamensis Lindl.	Liana	melittophily	1	0	0	0	0	0	0	0	1	2568	10	Current	0	320	0	0	320	0
167	Dichorisandra hexandra (Aubl.) C.B.Clarke	Herb	melittophily	0	0	0	0	0	0	0	0	0	23954	0	Current	1560	0	0	0	1560	100
168	Dichorisandra villosula Mart. ex Schult & Schult.f.	Herb	melittophily	0	0	0	1	0	0	0	0	1	13799	26480	Generalist	73	0	0	0	73	100
169	Dictyoloma vandellianum A.Juss.	Shrub	entomophily	0	0	0	0	0	0	0	0	0				497	0	0	0	497	100
170	Digitaria ciliaris (Retz.) Koeler	Herb	anemophily	1	0	0	0	0	0	0	0	1	5389	76	Current	0	0	0	1793	1793	0
171	Digitaria insularis (L.) Fedde	Herb	anemophily	0	0	0	0	0	0	0	0	0	4354	0	Current	0	0	0	1443	1443	0
172	Digitaria violascens Link	Herb	anemophily	0	0	0	0	0	0	0	0	0	7260	556	Current	0	0	0	270	270	0
173	Dimorphandra gardneriana Tul.	Shrub	melittophily	1	0	0	0	1	1	0	0	3	3972	2330	Current	0	336	0	0	336	0
174	Dioclea megacarpa Rolfe	Liana	melittophily	0	0	0	0	1	1	1	1	4	14749	56971	Future	0	75	0	0	75	0
175	Diplopterys pubipetala (A.Juss.) W.R.Anderson & C.Davis	Liana	melittophily	0	0	0	0	1	0	0	0	1	7008	211	Current	0	1156	0	0	1156	0
176	Distimake macrocalyx (Ruiz & Pav.) A.R.Simões & Staples	Liana	melittophily	1	1	0	0	0	0	0	0	2	16946	7324	Current	1095	0	0	0	1095	100
177	Doliocarpus brevipedicellatus Garcke	Liana	entomophily	1	0	0	0	1	0	0	0	2	27409	37463	Generalist	0	259	0	0	259	0
178	Drymaria cordata (L.) Willd. exRoem. & Schult.	Herb	melittophily	0	0	0	0	0	0	0	0	0	11683	8362	Generalist	776	0	0	0	776	100
179	Dyckia duckei L.B.Sm.	Herb	ornithophily	0	0	0	0	0	0	0	0	0	11965	20988	Generalist	22	0	0	0	22	100
180	Eleocharis acutangula (Roxb.) Schult.	Herb	anemophily	1	1	0	0	1	1	0	0	4	17824	18398	Generalist	0	435	0	0	435	0
181	Eleocharis endounifascis Hinchliff & Roalson	Herb	anemophily	1	1	1	1	0	0	0	0	4	10480	21241	Generalist	0	12	0	0	12	0
182	Eleocharis flavescens (Poir.) Urb.	Herb	anemophily	0	0	0	0	0	0	0	0	0	5485	3587	Current	0	131	0	0	131	0
183	Eleocharis geniculata (L.) Roem. & Schult	Herb	anemophily	1	1	1	0	0	0	0	0	3	6013	3809	Current	0	1729	0	0	1729	0
184	Eleocharis plicarhachis (Griseb.) Svenson	Herb	anemophily	1	0	0	0	0	0	1	0	2	7199	25493	Future	0	126	0	0	126	0
185	Elephantopus mollis Kunt.	Herb	entomophily	0	0	0	0	0	0	0	0	0	16475	255	Current	4755	0	0	0	4755	100
186	Eleusine indica (L.) Gaertn.	Herb	anemophily	1	1	0	0	0	0	0	0	2	15345	370	Current	0	0	0	2476	2476	0
187	Emilia sonchifolia (L.) DC.	Herb	psychophily	1	1	0	0	1	0	0	0	3	20750	7808	Current	777	0	0	0	777	100
188	Enterolobium schomburgkii (Benth.) Benth.	Tree	melittophily	1	1	0	0	1	1	0	0	4	26131	46574	Generalist	0	558	0	0	558	0
189	Epidendrum amblostomoides Hoehne	Herb	melittophily	0	0	0	0	0	0	0	0	0	1960	279	Current	0	8	0	0	8	0
190	Epidendrum nocturnum Jacq.	Herb	melittophily	1	1	0	0	1	1	0	0	4	24611	32787	Generalist	0	762	0	0	762	0
191	Epidendrum purpurascens Focke	Herb	melittophily	0	0	0	0	0	0	0	0	0	18318	7007	Current	0	46	0	0	46	0
192	Epiphyllum phyllanthus (L.) Haw.	Shrub	phalaenophily	1	0	0	0	0	0	0	0	1	23035	45	Current	691	0	0	0	691	100
193	Eragrostis bahiensis Schrad. ex Schult	Herb	phalaenophily	0	0	0	0	0	0	0	0	0	248	0	Current	0	0	0	677	677	0
194	Eragrostis curvula (Schrad.) Nees	Herb	anemophily	0	0	0	0	0	0	0	0	0	0	912	Future	0	0	0	166	166	0
195	Eragrostis maypurensis (Kunth) Steud.	Herb	anemophily	1	1	1	0	1	1	1	1	7	26590	27061	Generalist	0	0	0	782	782	0
196	Eragrostis pilosa (L.) P.Beuv. exRoem. & Schult.	Herb	anemophily	1	0	0	0	0	0	0	0	1	5312	3522	Generalist	0	0	0	558	558	0
197	Eragrostis rufescens Schrad. ex Schult.	Herb	anemophily	0	0	1	0	0	0	0	0	1	635	4877	Future	0	0	0	309	309	0
198	Eragrostis unioloides (Retz.) Nees ex Steud.	Herb	anemophily	0	0	0	0	0	0	0	0	0	3084	20024	Future	0	0	0	99	99	0
199	Eriocaulon cinereum R.Br.	Herb	anemophily	1	1	1	1	1	1	1	1	8	12241	81150	Future	0	36	0	0	36	0
200	Eriocaulon tenuifolium Klotzsch ex Körn.	Herb	anemophily	1	1	1	1	0	0	0	0	4	2662	52253	Future	0	71	0	0	71	0
201	Eriotheca globosa (Aubl.) A.Robyns	Tree	melittophily	0	0	0	0	0	0	0	0	0	25115	4603	Current	0	247	0	0	247	0
202	Ertela trifolia (L.) Kuntze	Shrub	melittophily	1	1	0	0	1	1	1	0	5	24888	29714	Generalist	607	0	0	0	607	100
203	Erycina pusilla (L.) N.H.Williams & M.W.Chase	Herb	melittophily	0	0	0	0	0	0	0	0	0	23620	840	Current	0	460	0	0	460	0
204	Erythroxylum citrifolium A.St.-Hil.	Shrub	melittophily	1	0	0	0	1	1	0	0	3	26230	9642	Current	0	1528	0	0	1528	0
205	Eugenia anastomosans DC.	Shrub	melittophily	0	0	0	0	0	0	0	0	0	13774	2777	Current	0	0	2879	0	2879	0
206	Eugenia cupulata Amshoff	Tree	melittophily	1	1	0	0	1	1	1	1	6	24985	69577	Generalist	0	0	80	0	80	0
207	Eugenia densiracemosa Mazine & Faria	Tree	melittophily	1	1	0	0	0	0	0	0	2	9007	24917	Generalist	0	0	37	0	37	0
208	Eugenia egensis DC.	Tree	melittophily	0	0	0	0	1	1	1	0	3	21374	44912	Generalist	0	0	836	0	836	0
209	Eugenia flavescens DC.	Tree	melittophily	1	1	0	0	1	1	1	1	6	24598	44902	Generalist	0	0	411	0	411	0
210	Eugenia florida DC.	Tree	melittophily	1	0	0	0	0	0	0	0	1	24152	10731	Current	0	0	1868	0	1868	0
211	Eugenia punicifolia (Kunth) DC.	Shrub	melittophily	1	1	0	0	1	1	0	0	4	21718	1984	Current	0	0	3337	0	3337	0
212	Euploca lagoensis (Warm.) Diane & Hilger	Herb	melittophily	0	0	0	0	0	0	0	0	0	767	15960	Future	0	0	43	0	43	0
213	Evolvulus filipes Mart.	Herb	melittophily	1	1	1	1	1	1	1	1	8	9315	27524	Future	381	0	0	0	381	100
214	Evolvulus lithospermoides Mart.	Herb	melittophily	0	0	0	0	0	0	0	0	0	1444	3212	Generalist	49	0	0	0	49	100
215	Faramea capillipes Müll.Arg.	Shrub	phalaenophily	0	0	0	0	1	0	0	0	1	24285	35867	Generalist	721	0	0	0	721	100
216	Faramea multiflora A.Rich.	Shrub	phalaenophily	0	0	0	0	0	0	0	0	0	16150	17884	Generalist	601	0	0	0	601	100
217	Galactia jussiaeana Kunth	Shrub	melittophily	1	1	1	0	1	1	1	1	7	20648	60409	Future	0	357	0	0	357	0
218	Garcinia madruno (Kunth) Hammel	Tree	melittophily	0	0	0	0	1	1	0	0	2	26557	27487	Generalist	786	0	0	0	786	100
219	Genlisea filiformis A.St.-Hil.	Herb	melittophily	0	0	0	0	0	0	0	0	0	4945	59	Current	128	0	0	0	128	100
220	Geophila cordifolia Miq.	Herb	phalaenophily	0	0	0	0	0	0	0	0	0	17381	9705	Current	414	0	0	0	414	100
221	Goyazia rupicola Taub.	Herb	melittophily	0	0	0	0	0	0	0	0	0	3074	8457	Generalist	0	0	19	0	19	0
222	Guapira venosa (Choisy) Lundell	Tree	melittophily	0	0	0	0	0	0	0	0	0	16707	20537	Generalist	80	0	0	0	80	100
223	Guarea macrophylla Vahl	Tree	melittophily	0	0	0	0	0	0	0	0	0	5409	2006	Current	0	0	2843	0	2843	0
224	Guarea pubescens (Rich.) A.Juss.	Tree	melittophily	0	0	0	0	0	0	0	0	0	21111	30921	Generalist	0	0	660	0	660	0
225	Guarea silvatica C.DC.	Tree	melittophily	0	0	0	0	0	0	0	0	0	19195	2022	Current	0	0	478	0	478	0
226	Gurania bignoniacea (Poepp. & Endl.) C.Jeffrey	Liana	ornithophily	0	0	0	0	0	0	0	0	0	26133	131	Current	791	0	0	0	791	100
227	Gurania sinuata (Benth.) Cogn.	Liana	ornithophily	0	0	0	0	0	0	0	0	0	22539	220	Current	107	0	0	0	107	100
228	Gurania subumbellata (Miq.) Cogn.	Liana	psychophily	0	0	0	0	0	0	0	0	0	5990	11001	Generalist	191	0	0	0	191	100
229	Habenaria ludibundiciliata J.A.N.Bat. & Bianch.	Herb	melittophily	0	0	1	1	1	1	1	1	6	10722	49984	Future	0	10	0	0	10	0
230	Hebeclinium macrophyllum (L.) DC.	Shrub	entomophily	0	0	0	0	0	0	0	0	0	23930	14385	Current	605	0	0	0	605	100
231	Helanthium tenellum (Mart. ex Schult.f.) J.G.Sm.	Herb	melittophily	1	1	1	1	1	1	1	1	8	16382	46333	Generalist	199	0	0	0	199	100
232	Helicteres brevispira A.St.-Hil.	Shrub	ornithophily	0	0	0	0	0	0	0	0	0	1035	8879	Future	0	43	0	0	43	0
233	Helicteres guazumifolia Kunth	Shrub	ornithophily	1	1	0	0	1	1	1	1	6	9761	66321	Future	0	1284	0	0	1284	0
234	Helosis cayennensis (Sw.) Spreng.	Herb	entomophily	1	0	0	0	1	0	0	0	2	23650	9308	Current	574	0	0	0	574	100
235	Hemipogon sprucei E.Fourn.	Shrub	psychophily	0	0	0	0	0	0	0	0	0	2412	73	Current	99	0	0	0	99	100
236	Henriettea ramiflora (Sw.) DC.	Tree	melittophily	0	0	0	0	1	1	0	0	2	16617	795	Current	0	0	5129	0	5129	0
237	Heteranthera oblongifolia Mart. ex Schult. & Schult.f.	Herb	melittophily	1	1	1	0	0	0	0	0	3	470	23	Current	117	0	0	0	117	100
238	Heteranthera reniformis Ruiz & Pav	Herb	melittophily	0	0	0	0	0	0	0	0	0	13630	1758	Current	1006	0	0	0	1006	100
239	Heteropsis oblongifolia Kunth	Herb	cantharophily	0	0	0	0	0	0	0	0	0	730	11233	Future	372	0	0	0	372	100
240	Heteropterys nervosa A.Juss.	Liana	melittophily	0	0	0	0	1	0	0	0	1	24028	10984	Current	0	290	0	0	290	0
241	Heteropterys trigoniifolia A.Juss.	Liana	melittophily	0	0	0	0	0	0	0	0	0	55	5506	Future	0	39	0	0	39	0
242	Hibiscus furcellatus Lam.	Shrub	melittophily	1	1	0	0	1	1	1	1	6	19874	67829	Future	0	227	0	0	227	0
243	Homolepis aturensis (Kunth) Chase	Herb	anemophily	0	0	0	0	0	0	0	0	0	13143	6132	Current	0	0	0	725	725	0
244	Hyptis atrorubens Poit.	Herb	melittophily	1	1	0	0	0	0	0	0	2	25141	8492	Current	733	0	0	0	733	100
245	Hyptis brevipes Poit.	Herb	melittophily	1	0	0	0	0	0	0	0	1	12863	30639	Generalist	0	0	658	0	658	0
246	Hyptis parkeri Benth.	Herb	melittophily	1	1	1	1	1	1	1	0	7	23668	63025	Generalist	0	0	111	0	111	0
247	Hyptis recurvata Poit.	Herb	melittophily	1	0	0	0	0	0	0	0	1	27766	734	Current	0	0	473	0	473	0
248	Ichnanthus calvescens (Nees ex Trin.) Döll	Herb	anemophily	1	1	0	0	1	0	0	0	3	25753	2506	Current	0	0	0	406	406	0
249	Ichnanthus leptophyllus Döll	Herb	anemophily	0	0	0	0	0	0	0	0	0	17099	10117	Current	0	0	0	12	12	0
250	Ichthyothere terminalis (Spreng.) S.F.Blake	Shrub	entomophily	1	1	0	0	1	0	0	0	3	27650	25872	Generalist	491	0	0	0	491	100
251	Inga alba (Sw.) Willd.	Tree	chiropterophily	1	1	0	0	1	0	0	0	3	25967	17971	Generalist	0	904	0	0	904	0
252	Inga capitata Desv.	Tree	chiropterophily	0	0	0	0	0	0	0	0	0	20121	21108	Generalist	0	1375	0	0	1375	0
253	Ionopsis utricularioides (Sw.) Lindl.	Herb	melittophily	0	1	1	1	0	0	0	0	3	9339	17097	Generalist	0	245	0	0	245	0
254	Ipomoea cavalcantei D.F.Austin	Liana	ornithophily	0	0	0	0	0	0	0	0	0	1215	2185	Generalist	23	0	0	0	23	100
255	Ipomoea goyazensis Gardner	Liana	melittophily	1	1	1	0	1	1	1	1	7	8957	50898	Future	101	0	0	0	101	100
256	Ipomoea hederifolia L.	Liana	ornithophily	1	1	0	0	0	0	0	0	2	5762	232	Current	1476	0	0	0	1476	100
257	Ipomoea maurandioides D.F.Austin & Secco	Liana	melittophily	0	0	0	0	0	0	0	0	0	0	7392	Future	104	0	0	0	104	100
258	Ipomoea minutiflora (M.Martens & Galeotti) House	Liana	melittophily	0	0	0	0	0	0	0	0	0	500	6264	Future	239	0	0	0	239	100
259	Ipomoea procumbens Mart. ex Choisy - Zappi 3510	Liana	melittophily	0	0	0	0	0	0	0	0	0	196	0	Current	187	0	0	0	187	100
260	Ipomoea ramosissima (Poir.) Choisy	Liana	melittophily	0	0	0	0	0	0	0	0	0	14933	0	Current	381	0	0	0	381	100
261	Ipomoea reticulata O’Donell - Sperling 5680	Liana	melittophily	0	0	0	0	0	0	0	0	0	7533	9132	Generalist	133	0	0	0	133	100
262	Isachne polygonoides (Lam.) Döll	Herb	anemophily	1	1	0	0	1	1	0	0	4	24062	44587	Generalist	0	0	132	10	142	0
263	Jacaranda ulei Bureau & K.Schum.	Shrub	melittophily	1	0	0	0	0	0	0	0	1	127	2169	Future	403	0	0	0	403	100
264	Jacquemontia tamnifolia (L.) Griseb.	Liana	melittophily	1	1	0	0	1	1	1	1	6	22370	34334	Generalist	369	0	0	0	369	100
265	Justicia divergens (Nees) A.S.Reis, A.Gil & C.Kameyama	Shrub	ornithophily	0	0	0	0	0	0	0	0	0	3393	2281	Generalist	16	0	0	0	16	100
266	Justicia potamogeton Lindau	Shrub	ornithophily	0	0	0	0	0	0	0	0	0	4528	0	Current	14	0	0	0	14	100
267	Justicia riedeliana (Ness) V.A.W.Graham	Shrub	ornithophily	0	0	0	0	0	0	0	0	0	137	0	Current	124	0	0	0	124	100
268	Justicia sprucei V.A.W.Graham	Shrub	ornithophily	0	0	0	0	0	0	0	0	0	14781	8524	Current	70	0	0	0	70	100
269	Lacistema aggregatum (P.J.Bergius) Rusby	Tree	entomophily	0	0	0	0	0	0	0	0	0	24689	14043	Current	0	0	2855	0	2855	0
270	Lacmellea arborescens (Müll.Arg.) Markgr.	Shrub	phalaenophily	0	0	0	0	0	0	0	0	0	11321	15700	Generalist	247	0	0	0	247	100
271	Langsdorffia hypogaea Mart.	Herb	entomophily	0	0	0	0	0	0	0	0	0	462	12138	Future	287	0	0	0	287	100
272	Lantana hirsuta M.Martens & Galeotti	Shrub	psychophily	0	0	1	1	0	0	0	0	2	638	12071	Future	105	0	0	0	105	100
273	Lasiacis ligulata Hitchc. & Chase	Herb	anemophily	0	0	0	0	0	0	0	0	0	16290	1755	Current	0	0	912	0	912	0
274	Leandra micropetala (Naudin) Cong.	Shrub	melittophily	0	0	0	0	0	0	0	0	0	22011	506	Current	0	0	144	0	144	0
275	Leonotis nepetifolia (L.) R.Br.	Herb	ornithophily	1	0	0	0	0	0	0	0	1	2337	22816	Future	0	0	1128	0	1128	0
276	Lepidaploa arenaria (Mart. ex DC.) H.Rob.	Shrub	entomophily	1	1	1	1	1	1	1	1	8	19907	70013	Future	62	0	0	0	62	100
277	Lepidaploa paraensis (H.Rob.) H.Rob.	Shrub	entomophily	0	0	0	0	0	0	0	0	0	6938	0	Current	13	0	0	0	13	100
278	Lepidaploa remotiflora (Rich.) H.Rob.	Shrub	melittophily	0	0	0	0	1	0	0	0	1	7472	40	Current	1244	0	0	0	1244	100
279	Lessingianthus monocephalus (Gardner) H.Rob.	Shrub	entomophily	0	0	0	0	0	0	0	0	0	9269	36395	Future	96	0	0	0	96	100
280	Limnosipanea spruceana Hook.f.	Herb	ornithophily	1	1	1	1	1	1	1	1	8	7211	96515	Future	145	0	0	0	145	100
281	Lindernia brachyphylla Pennell	Herb	melittophily	1	1	0	0	1	1	1	0	5	13289	63810	Future	0	15	0	0	15	0
282	Lindernia diffusa (L.) Wettst.	Herb	melittophily	0	0	1	1	0	0	0	0	2	673	26807	Future	0	33	0	0	33	0
283	Lippia grata Schauer	Shrub	psychophily	0	0	1	1	0	0	0	0	2	509	9279	Future	320	0	0	0	320	100
284	Ludwigia decurrens Walter	Tree	melittophily	1	1	0	0	1	1	1	0	5	23037	36233	Generalist	532	0	0	0	532	100
285	Ludwigia erecta (L.) H.Hara	Shrub	melittophily	1	1	1	0	1	1	1	1	7	17080	49885	Future	673	47	0	0	720	93.47
286	Ludwigia hyssopifolia (G.Don.) Exell	Herb	melittophily	1	1	1	0	1	0	0	0	4	28056	20812	Generalist	0	719	0	0	719	0
287	Ludwigia leptocarpa (Nutt.) H.Hara	Herb	melittophily	1	1	0	0	0	0	0	0	2	16525	14821	Generalist	0	1029	0	0	1029	0
288	Ludwigia nervosa (Poir.) H.Hara	Shrub	melittophily	1	1	0	0	1	1	0	0	4	22122	39910	Generalist	0	877	0	0	877	0
289	Ludwigia octovalvis (Jacq.) P.H.Raven	Herb	melittophily	1	1	0	0	0	0	0	0	2	13432	27919	Generalist	0	5101	0	0	5101	0
290	Ludwigia torulosa (Arn.) H.Hara	Herb	melittophily	1	1	1	1	0	0	0	0	4	8560	21844	Generalist	0	103	0	0	103	0
291	Luziola peruviana Juss. ex J.F.Gmel.	Herb	anemophily	0	0	0	0	0	0	0	0	0	2	4055	Future	0	0	317	0	317	0
292	Mabea angustifolia Spruce ex Benth.	Liana	melittophily	1	1	0	0	1	1	0	0	4	25896	25016	Generalist	0	425	0	0	425	0
293	Macairea radula (Bonpl.) DC.	Shrub	melittophily	0	0	0	0	0	0	0	0	0	649	232	Current	0	0	843	0	843	0
294	Machaerium acutifolium Vogel	Tree	melittophily	1	1	1	0	1	1	0	0	5	673	12215	Future	0	847	0	0	847	0
295	Mandevilla scabra (Hoffmanns. exRoem. & Schult.) K.Schum.	Liana	psychophily	1	1	1	0	1	1	1	0	6	23301	44595	Generalist	1021	0	0	0	1021	100
296	Mandevilla tenuifolia (J.C.Mikan) Woodson	Herb	psychophily	1	0	0	0	0	0	0	0	1	1101	377	Current	833	0	0	0	833	100
297	Mandirola rupestris (Gardner) Roalson & Boggan	Herb	melittophily	0	0	0	0	0	0	0	0	0	7511	1318	Current	0	0	12	0	12	0
298	Manihot quinquepartita Huber ex D.J.Rogers & Appan	Shrub	melittophily	0	0	0	0	0	0	0	0	0	18623	56	Current	0	709	0	0	709	0
299	Margaritopsis inconspicua C.M.Taylor	Shrub	phalaenophily	0	0	0	0	0	0	0	0	0	9408	9615	Generalist	57	0	0	0	57	100
300	Marsypianthes chamaedrys (Vahl) Kuntze	Herb	phalaenophily	1	1	0	0	1	0	0	0	3	24287	4520	Current	0	0	1345	0	1345	0
301	Matayba guianensis Aubl.	Tree	entomophily	1	1	0	0	1	1	0	0	4	25453	19765	Generalist	1419	0	0	0	1419	100
302	Matayba inelegans Spruce ex Radlk.	Tree	entomophily	1	0	0	0	0	0	0	0	1	16897	27068	Generalist	376	0	0	0	376	100
303	Matayba spruceana (Benth.) Radlk.	Tree	entomophily	0	0	0	0	0	0	0	0	0	18880	39017	Generalist	61	0	0	0	61	100
304	Mauritia flexuosa L.f.	tree	entomophily	1	1	1	0	1	1	1	0	6	19339	51228	Generalist	3449	0	0	0	3449	100
305	Mauritiella armata (Mart.) Burret	Tree	entomophily	1	0	0	0	0	0	0	0	1	6346	18838	Future	299	0	0	0	299	100
306	Mayaca fluviatilis Aubl.	Herb	melittophily	0	0	0	0	0	0	0	0	0	17415	1857	Current	0	0	406	0	406	0
307	Mayaca kunthii Seub.	Herb	melittophily	0	0	0	0	0	0	0	0	0	1799	21185	Future	0	0	14	0	14	0
308	Mayaca longipes Mart. ex Seub.	Herb	melittophily	1	1	1	1	0	0	0	0	4	13224	71205	Future	0	0	69	0	69	0
309	Maytenus guyanensis Klotzsch ex Reissek	Shrub	melittophily	1	1	1	1	0	0	0	0	4	14145	35697	Generalist	267	0	0	0	267	100
310	Melinis minutiflora P.Beauv.	Herb	anemophily	0	0	0	0	0	0	0	0	0	8949	12908	Generalist	0	0	968	0	968	0
311	Melochia arenosa Benth.	Shrub	melittophily	1	1	1	0	1	1	1	0	6	24506	57445	Generalist	0	200	0	0	200	0
312	Melochia melissifolia Benth.	Shrub	melittophily	1	1	1	0	1	1	1	0	6	8626	29229	Future	0	150	0	0	150	0
313	Melochia splendens A.St.-Hil. & Naudin.	Shrub	melittophily	0	0	0	0	0	0	0	0	0	3825	4027	Generalist	0	26	0	0	26	0
314	Melothria pendula L.	Liana	melittophily	1	0	0	0	0	0	0	0	1	16097	1929	Current	2165	541	0	0	2706	80.01
315	Mendoncia aspera Ruiz & Pav.	Liana	ornithophily	0	0	0	0	0	0	0	0	0	585	0	Current	400	0	0	0	400	100
316	Mesosetum annuum Swallen	Herb	anemophily	1	1	0	0	0	0	0	0	2	8167	13689	Generalist	0	0	65	0	65	0
317	Mesosetum cayennense Steud.	Herb	anemophily	1	1	1	0	1	1	1	1	7	26245	75008	Future	0	0	131	0	131	0
318	Mesosetum filifolium F.T.Hubb.	Herb	anemophily	0	0	1	0	0	0	0	0	1	6130	35541	Future	0	0	69	0	69	0
319	Mesosphaerum pectinatum (L.) Kuntze	Herb	melittophily	1	0	0	0	0	0	0	0	1	9690	121	Current	0	0	932	0	932	0
320	Mesosphaerum suaveolens (L.) Kuntze	Shrub	melittophily	1	1	0	0	1	1	1	1	6	17826	18553	Generalist	965	0	682	0	1647	58.59
321	Miconia affinis DC.	Tree	melittophily	0	0	0	0	0	0	0	0	0	23089	5625	Current	0	0	3758	0	3758	0
322	Miconia alata (Aubl.) DC.	Shrub	melittophily	1	1	1	0	0	0	0	0	3	20922	9537	Current	0	0	290	0	290	0
323	Miconia albicans (Sw.) Steud.	Shrub	melittophily	1	0	0	0	0	0	0	0	1	21252	718	Current	0	0	3238	0	3238	0
324	Miconia alternans Naudin	Shrub	melittophily	0	0	0	0	0	0	0	0	0	10023	451	Current	0	0	92	0	92	0
325	Miconia bracteata (DC.) Triana	Shrub	melittophily	0	0	0	0	0	0	0	0	0	5474	3519	Current	0	0	202	0	202	0
326	Miconia chrysophylla (Rich.) Urb.	Tree	melittophily	0	0	0	0	1	0	0	0	1	23906	38114	Generalist	0	0	410	0	410	0
327	Miconia ciliata (Rich.) DC.	Shrub	melittophily	0	0	0	0	0	0	0	0	0	21522	930	Current	0	0	1650	0	1650	0
328	Miconia cuspidata Mart. ex Naudin	Tree	melittophily	0	0	0	0	0	0	0	0	0	25143	4222	Current	0	0	216	0	216	0
329	Miconia elata (Sw.) DC.	Tree	melittophily	0	0	1	1	0	0	0	0	2	3878	4496	Generalist	0	0	432	0	432	0
330	Miconia heliotropoides Triana	Shrub	melittophily	0	0	0	0	0	0	0	0	0	12315	29003	Generalist	0	0	118	0	118	0
331	Miconia holosericea (L.) DC.	Tree	melittophily	1	0	0	0	1	1	0	0	3	21718	24537	Generalist	0	0	896	0	896	0
332	Miconia ibaguensis (Bonpl.) Triana	Shrub	melittophily	0	0	0	0	0	0	0	0	0	14274	3861	Current	0	0	1056	0	1056	0
333	Miconia lepidota DC.	Tree	melittophily	0	0	0	0	1	0	0	0	1	21767	25170	Generalist	0	0	456	0	456	0
334	Miconia manauara R.Goldenb., Caddah & Michelang.	Tree	melittophily	0	0	0	0	1	1	1	1	4	10304	69667	Future	0	0	29	0	29	0
335	Miconia minutiflora (Bonpl.) DC.	Tree	melittophily	1	0	0	0	0	0	0	0	1	25903	3999	Current	0	0	3557	0	3557	0
336	Miconia nervosa (Sm.) Triana	Shrub	melittophily	0	0	0	0	0	0	0	0	0	21447	1164	Current	0	0	2387	0	2387	0
337	Miconia prasina (Sw.) DC.	Tree	melittophily	1	0	0	0	0	0	0	0	1	20958	14076	Current	0	0	2701	0	2701	0
338	Miconia splendens (Sw.) Griseb.	Tree	melittophily	1	0	0	0	1	0	0	0	2	21470	44658	Generalist	0	0	962	0	962	0
339	Miconia tomentosa (Rich.) D.Don ex DC.	Tree	melittophily	0	0	0	0	1	0	0	0	1	23204	36005	Generalist	0	0	1107	0	1107	0
340	Mikania psilostachya DC.	Liana	melittophily	1	0	0	0	0	0	0	0	1	27547	4797	Current	1162	0	0	0	1162	100
341	Mimosa piresii Barneby	Shrub	melittophily	0	0	0	0	0	0	0	0	0	8452	6871	Generalist	0	23	0	0	23	0
342	Mollinedia ovata Ruiz & Pav.	Tree	melittophily	0	0	0	0	0	0	0	0	0	1450	243	Current	842	0	0	0	842	100
343	Monotagma plurispicatum (Körn.) K.Schum.	Herb	melittophily	0	0	0	0	1	0	0	0	1	25621	14782	Current	0	0	570	0	570	0
344	Mouriri vernicosa Naudin	Tree	melittophily	0	0	0	0	1	1	1	1	4	25084	74967	Future	0	0	149	0	149	0
345	Myrcia amazonica DC.	Shrub	melittophily	1	1	0	0	0	0	0	0	2	23065	8263	Current	0	0	868	0	868	0
346	Myrcia bracteata (Rich.) DC.	Shrub	melittophily	0	0	0	0	0	0	0	0	0	26844	10597	Current	0	0	679	0	679	0
347	Myrcia clusiifolia (Kunth) DC.	Tree	melittophily	0	0	0	0	0	0	0	0	0	5188	16035	Future	0	0	137	0	137	0
348	Myrcia cuprea (O.Berg) Kiaersk.	Tree	melittophily	0	0	0	0	0	0	0	0	0	13275	14197	Generalist	0	0	189	0	189	0
349	Myrcia grandis McVaugh	Tree	melittophily	1	1	1	0	0	0	0	0	3	8603	26650	Future	0	0	190	0	190	0
350	Myrcia guianensis (Aubl.) DC.	Tree	melittophily	1	1	0	0	1	1	0	0	4	14383	10299	Generalist	0	0	4294	0	4294	0
351	Myrcia inaequiloba (DC.) Lemée	Tree	melittophily	1	1	1	0	0	0	0	0	3	15585	14363	Generalist	0	0	357	0	357	0
352	Myrcia multiflora (Lam.) DC.	Tree	melittophily	0	0	0	0	1	0	0	0	1	14835	3487	Current	0	0	1682	0	1682	0
353	Myrcia paivae O.Berg	Tree	melittophily	0	0	0	0	0	0	0	0	0	24716	13981	Current	0	0	527	0	527	0
354	Myrcia splendens (Sw.) DC.	Tree	melittophily	1	0	0	0	0	0	0	0	1	26674	29278	Generalist	6316	0	5322	0	11638	54.27
355	Myrcia subsessilis O.Berg	Tree	melittophily	1	1	1	1	1	1	1	0	7	14630	55571	Future	272	0	0	0	272	100
356	Myrcia sylvatica (G.Mey.) DC.	Tree	melittophily	0	1	0	0	0	0	0	0	1	20594	4921	Current	1431	0	0	0	1431	100
357	Myrcia tomentosa (Aubl.) DC.	Tree	melittophily	0	0	0	0	0	0	0	0	0	6494	2575	Current	2038	0	0	0	2038	100
358	Myrciaria floribunda (H.Westex Willd.) O.Berg	Tree	melittophily	1	1	0	0	1	1	0	0	4	21703	7254	Current	2057	0	0	0	2057	100
359	Neea floribunda Poepp. & Endl.	Tree	entomophily	0	0	0	0	0	0	0	0	0	12405	17978	Generalist	326	0	0	0	326	100
360	Neea macrophylla Poepp. & Endl.	Tree	entomophily	0	1	1	1	0	0	0	0	3	2047	20720	Future	202	0	0	0	202	100
361	Neea oppositifolia Ruiz & Pav.	Tree	entomophily	1	1	1	0	1	1	0	0	5	21557	6428	Current	114	0	0	0	114	100
362	Nepsera aquatica (Aubl.) Naudin	Shrub	melittophily	0	0	0	0	0	0	0	0	0	11793	1370	Current	0	0	699	0	699	0
363	Niedenzuella acutifolia (Cav.) W.R.Anderson	Liana	melittophily	0	0	0	0	0	0	0	0	0	195	258	Generalist	0	322	0	0	322	0
364	Norantea guianensis Aubl.	Liana	ornithophily	1	0	0	0	1	1	0	0	3	27757	9758	Current	0	0	636	0	636	0
365	Notylia barkeri Lindl.	Herb	melittophily	0	0	0	0	0	0	0	0	0	435	3368	Future	0	155	0	0	155	0
366	Notylia lyrata S.Moore	Herb	melittophily	0	0	0	0	0	0	0	0	0	0	205	Future	0	23	0	0	23	0
367	Nymphaea rudgeana G.Mey.	Herb	cantharophily	0	0	0	0	0	0	0	0	0	18273	3846	Current	128	0	0	0	128	100
368	Ocotea camphoromoea Rohwer	Tree	melittophily	0	0	0	0	0	0	0	0	0	23940	12333	Current	641	0	0	0	641	100
369	Ocotea leucoxylon (Sw.) Laness.	Tree	melittophily	0	0	0	0	0	0	0	0	0	4977	0	Current	694	0	0	0	694	100
370	Ocotea puberula (Rich.) Nees	Tree	melittophily	0	0	0	0	0	0	0	0	0	3663	3340	Generalist	1210	0	0	0	1210	100
371	Odontadenia nitida (Vahl) Müll.Arg.	Liana	phalaenophily	1	1	0	0	1	1	0	0	4	22071	43555	Generalist	191	0	0	0	191	100
372	Oenocarpus distichus Mart.	Tree	entomophily	1	1	1	1	0	0	0	0	4	20618	38474	Generalist	52	0	0	0	52	100
373	Olyra latifolia L.	Herb	anemophily	1	0	0	0	0	0	0	0	1	23476	277	Current	0	0	3011	0	3011	0
374	Operculina hamiltonii (G.Don) D.F.Austin & Staples	Liana	melittophily	1	1	0	0	1	0	0	0	3	21471	7863	Current	159	0	0	0	159	100
375	Oryctanthus alveolatus (Kunth) Kuijt	Parasite	entomophily	0	0	0	0	0	0	0	0	0	22277	38240	Generalist	0	703	0	0	703	0
376	Oryctanthus florulentus (Rich.) Tiegh.	Parasite	entomophily	1	1	1	1	1	0	0	0	5	13277	63356	Future	0	373	0	0	373	0
377	Otachyrium versicolor (Döll) Henrard	Herb	anemophily	1	1	1	1	1	1	1	0	7	3527	39553	Future	0	0	299	0	299	0
378	Ouratea castaneifolia (DC.) Engl.	Shrub	melittophily	1	1	1	1	1	1	1	0	7	21495	46021	Generalist	566	0	0	0	566	100
379	Ouratea racemiformis Ule	Tree	melittophily	0	0	0	0	0	0	0	0	0	20934	33115	Generalist	20	0	0	0	20	100
380	Oxalis barrelieri L.	Herb	melittophily	0	0	0	0	0	0	0	0	0	15846	0	Current	0	343	0	0	343	0
381	Paepalanthus fasciculoides Hensold	Herb	anemophily	0	0	0	0	1	1	1	1	4	14315	47044	Future	0	9	0	0	9	0
382	Palicourea deflexa (DC.) Borhidi	Shrub	ornithophily	0	0	0	0	0	0	0	0	0	19592	464	Current	2011	0	0	0	2011	100
383	Palicourea guianensis Aubl.	Tree	ornithophily	0	0	0	0	0	0	0	0	0	24552	1221	Current	2515	0	0	0	2515	100
384	Palicourea marcgravii A.St.-Hil.	Shrub	ornithophily	1	0	0	0	0	0	0	0	1	10863	579	Current	1285	0	0	0	1285	100
385	Palicourea racemosa (Aubl.) Borhidi	Shrub	ornithophily	0	0	0	0	0	0	0	0	0	25915	2288	Current	1923	0	0	0	1923	100
386	Panicum millegrana Poir.	Herb	anemophily	0	0	0	0	0	0	0	0	0	7050	13180	Generalist	0	0	491	0	491	0
387	Paratheria prostrata Griseb.	Herb	anemophily	1	1	1	1	1	1	1	1	8	1962	73480	Future	0	0	43	0	43	0
388	Parkia platycephala Benth.	Tree	chiropterophily	1	1	1	0	1	0	0	0	4	5565	8175	Generalist	0	227	0	0	227	0
389	Parodiolyra micrantha (Kunth) Davidse & Zuloaga	Herb	anemophily	1	0	0	0	1	1	0	0	3	18569	7854	Current	0	262	688	0	950	0
390	Paspalum cinerascens (Döll) A.G.Burm. & M.Bastos	Herb	anemophily	0	0	0	0	0	0	0	0	0	7604	1	Current	0	62	0	0	62	0
391	Paspalum densum Poir.	Herb	anemophily	1	0	0	0	1	1	0	0	3	17817	6136	Current	75	28	0	0	103	72.82
392	Paspalum expansum Döll	Herb	anemophily	0	0	0	0	0	0	0	0	0	2536	15036	Future	21	0	0	0	21	100
393	Paspalum gardnerianum Nees	Herb	anemophily	1	1	1	0	1	1	0	0	5	10073	35919	Future	514	0	0	0	514	100
394	Paspalum lanciflorum Trin.	Herb	anemophily	1	1	1	1	1	1	0	0	6	21448	23110	Generalist	224	0	0	0	224	100
395	Paspalum melanospermum Desv. ex Poir.	Herb	anemophily	1	1	0	0	0	0	0	0	2	18490	8855	Current	254	0	0	0	254	100
396	Paspalum multicaule Poir.	Herb	anemophily	1	1	0	0	1	1	0	0	4	24516	1666	Current	360	0	0	0	360	100
397	Paspalum pallens Swallen	Herb	anemophily	0	0	0	0	0	0	0	0	0	223	6596	Future	25	0	0	0	25	100
398	Paspalum paniculatum L.	Herb	anemophily	1	0	0	0	0	0	0	0	1	13499	8022	Current	1037	0	0	0	1037	100
399	Paspalum parviflorum Rhode ex Flüggé	Herb	anemophily	1	1	0	0	1	0	0	0	3	27406	39027	Generalist	56	0	0	0	56	100
400	Paspalum reticulinerve Renvoize	Herb	anemophily	0	0	0	0	0	0	0	0	0	6254	11977	Generalist	15	0	0	0	15	100
401	Paspalum virgatum L.	Herb	anemophily	1	0	0	0	0	0	0	0	1	18119	31077	Generalist	899	0	0	0	899	100
402	Passiflora ceratocarpa F.Silveira	Herb	melittophily	1	1	0	0	1	1	1	1	6	14819	66690	Future	0	11	0	0	11	0
403	Passiflora foetida L. - Harley 57373	Herb	melittophily	1	1	0	0	0	0	0	0	2	14855	3570	Current	0	4164	0	0	4164	0
404	Passiflora glandulosa Cav.	Herb	ornithophily	0	0	0	0	0	0	0	0	0	16552	2103	Current	0	356	0	0	356	0
405	Passiflora tholozanii Sacco	Herb	ornithophily	0	0	0	0	1	1	1	1	4	21339	85162	Future	0	23	0	0	23	0
406	Passovia disjectifolia (Rizzini) Kuijt	Parasite	entomophily	1	1	1	1	0	0	0	0	4	12028	56925	Future	0	14	0	0	14	0
407	Passovia pedunculata (Jacq.) Kuijt	Parasite	melittophily	1	0	0	0	1	1	1	0	4	26760	53631	Generalist	0	103	0	0	103	0
408	Passovia pyrifolia (Kunth) Tiegh.	Parasite	entomophily	0	0	0	0	0	0	0	0	0	21716	1429	Current	0	1179	0	0	1179	0
409	Pavonia malacophylla (Link & Otto) Garcke	Shrub	melittophily	0	0	0	0	0	0	0	0	0	1818	19	Current	0	468	0	0	468	0
410	Peixotoa reticulata Griseb.	Shrub	melittophily	0	0	0	0	0	0	0	0	0	137	106	Generalist	0	282	0	0	282	0
411	Peperomia circinnata Link	Herb	anemophily	0	0	0	0	1	0	0	0	1	11850	1093	Current	0	244	0	0	244	0
412	Peperomia macrostachya (Vahl) A.Dietr	Herb	anemophily	0	0	0	0	0	0	0	0	0	20466	2227	Current	0	609	0	0	609	0
413	Peperomia magnoliifolia (Jacq.) A.Dietr.	Herb	anemophily	1	0	0	0	0	0	0	0	1	16493	3951	Current	0	485	0	0	485	0
414	Peperomia obtusifolia (L.) A.Dietr.	Herb	anemophily	0	0	0	0	0	0	0	0	0	10879	30819	Generalist	0	1471	0	0	1471	0
415	Peperomia uaupesensis Yunck.	Herb	anemophily	1	1	1	1	0	0	0	0	4	17597	49850	Future	0	26	0	0	26	0
416	Perama carajensis J.H.Kirkbr.	Herb	melittophily	0	0	0	0	0	0	0	0	0	6339	962	Current	8	0	0	0	8	100
417	Periandra coccinea (Schrad.) Benth.	Liana	ornithophily	1	1	1	0	0	0	0	0	3	3044	2476	Generalist	0	535	0	0	535	0
418	Periandra mediterranea (Vell.) Taub.	Shrub	melittophily	1	1	0	0	0	0	0	0	2	1873	4148	Generalist	0	1368	0	0	1368	0
419	Peristethium reticulatum (Rizzini) Caires	Parasite	entomophily	0	0	0	0	0	0	0	0	0	15752	3473	Current	0	12	0	0	12	0
420	Philodendron blanchetianum Schott - Vasconcelos 764	Herb	cantharophily	0	0	0	0	0	0	0	0	0	358	15550	Future	53	0	0	0	53	100
421	Philodendron distantilobum K.Krause	Herb	cantharophily	1	0	0	0	0	0	0	0	1	22399	53847	Generalist	69	0	0	0	69	100
422	Philodendron solimoesense A.C.Sm.	Herb	cantharophily	0	0	0	0	0	0	0	0	0	14203	33815	Generalist	207	0	0	0	207	100
423	Philodendron wullschlaegelii Schott	Herb	cantharophily	0	0	0	0	0	0	0	0	0	4513	16513	Future	66	0	0	0	66	100
424	Phoradendron crassifolium (Pohl ex DC.) Eichler	Parasite	melittophily	0	0	0	0	0	0	0	0	0	22554	18	Current	1627	0	0	0	1627	100
425	Phoradendron dipterum Eichler	Parasite	melittophily	0	0	0	0	0	0	0	0	0	2618	6861	Generalist	186	0	0	0	186	100
426	Phoradendron mucronatum (DC.) Krug & Urb.	Parasite	melittophily	1	1	1	0	1	1	1	0	6	9156	17140	Generalist	469	0	0	0	469	100
427	Phoradendron obtusissimum (Miq.) Eichler	Parasite	melittophily	1	1	0	0	1	1	0	0	4	19542	4669	Current	203	0	0	0	203	100
428	Phoradendron piperoides (Kunth) Trel.	Parasite	melittophily	0	0	0	0	0	0	0	0	0	20716	1712	Current	1330	0	0	0	1330	100
429	Phoradendron quadrangulare (Kunth) Griseb.	Parasite	melittophily	1	1	0	0	0	0	0	0	2	7333	3417	Current	1485	0	0	0	1485	100
430	Phoradendron tunaeforme (DC.) Eichler	Parasite	melittophily	0	0	0	0	0	0	0	0	0	485	21747	Future	76	0	0	0	76	100
431	Phyllanthus hyssopifolioides Kunth	Herb	melittophily	1	1	1	1	0	0	0	0	4	8440	83596	Future	0	63	0	0	63	0
432	Phyllanthus minutulus Müll.Arg.	Herb	melittophily	1	1	1	0	1	1	1	1	7	24809	83342	Future	0	46	0	0	46	0
433	Phyllanthus orbiculatus Rich.	Herb	melittophily	0	0	0	0	1	1	1	0	3	15310	9410	Current	0	421	0	0	421	0
434	Phyllanthus stipulatus (Raf.) G.L.Webster	Herb	entomophily	1	0	0	0	1	1	0	0	3	26355	31735	Generalist	0	587	0	0	587	0
435	Physalis angulata L.	Herb	melittophily	1	1	1	0	1	1	1	0	6	21904	13072	Current	1045	0	0	0	1045	100
436	Pilocarpus carajaensis Skorupa	Shrub	entomophily	0	0	0	0	0	0	0	0	0	8260	1817	Current	21	0	0	0	21	100
437	Pilocarpus microphyllus Stapf ex Wardleworth	Shrub	entomophily	0	0	0	0	0	0	0	0	0	11125	8273	Generalist	9	0	0	0	9	100
438	Piper aduncum L.	Shrub	anemophily	0	0	0	0	0	0	0	0	0	16065	0	Current	806	1460	2108	0	4374	18.43
439	Piper aequale Vahl	Shrub	anemophily	0	0	0	0	0	0	0	0	0	11026	0	Current	0	0	1371	0	1371	0
440	Piper aleyreanum C.DC.	Shrub	anemophily	0	0	0	0	0	0	0	0	0	13094	5865	Current	0	0	91	0	91	0
441	Piper carniconnectivum C.DC.	Shrub	anemophily	0	0	0	0	0	0	0	0	0	13601	33043	Generalist	0	0	43	0	43	0
442	Piper demeraranum (Miq.) C.DC.	Shrub	anemophily	1	1	1	1	0	0	0	0	4	19903	30734	Generalist	0	0	507	0	507	0
443	Piper kegelianum (Miq.) C.DC.	Shrub	anemophily	0	0	0	0	0	0	0	0	0	14183	6406	Current	0	0	13	0	13	0
444	Piper krukoffii Yunck.	Shrub	anemophily	0	0	0	0	0	0	0	0	0	15303	1385	Current	0	0	32	0	32	0
445	Piper nematanthera C.DC.	Shrub	anemophily	0	0	0	0	0	0	0	0	0	24696	25827	Generalist	0	0	26	0	26	0
446	Piper obliquum Ruiz & Pav.	Shrub	anemophily	0	0	0	0	0	0	0	0	0	13881	0	Current	0	0	1089	0	1089	0
447	Piper pellitum C.DC.	Shrub	anemophily	0	0	0	0	0	0	0	0	0	2925	0	Current	0	0	92	0	92	0
448	Pleonotoma melioides (S.Moore) A.H.Gentry	Liana	melittophily	0	0	0	0	1	0	0	0	1	5056	2360	Current	193	0	0	0	193	100
449	Pleonotoma orientalis Sandwith	Liana	melittophily	0	0	0	0	0	0	0	0	0	8819	4137	Current	26	0	0	0	26	100
450	Pleroma stenocarpum Triana	Shrub	melittophily	0	0	0	0	0	0	0	0	0	2	0	rare	0	0	630	0	630	0
451	Pluchea sagittalis (Lam.) Cabrera	Shrub	melittophily	0	0	0	0	0	0	0	0	0	66	10607	Future	652	0	0	0	652	100
452	Polygala adenophora DC.	Herb	melittophily	1	1	1	1	1	1	0	0	6	24191	23238	Generalist	396	0	0	0	396	100
453	Polystachya concreta (Jacq.) Garay & H.R.Sweet	Herb	melittophily	0	0	0	0	0	0	0	0	0	11935	22	Current	0	363	0	0	363	0
454	Porophyllum ruderale (Jacq.) Cass.	Herb	melittophily	0	0	0	0	0	0	0	0	0	15273	6384	Current	1310	0	0	0	1310	100
455	Portulaca sedifolia N.E.Br.	Herb	melittophily	0	0	0	0	1	1	1	1	4	16462	53114	Future	32	0	0	0	32	100
456	Pouteria ramiflora (Mart.) Radlk.	Tree	entomophily	0	0	0	0	1	1	0	0	2	5688	16479	Future	1133	0	0	0	1133	100
457	Praxelis asperulacea (Baker) R.M.King & H.Rob.	Herb	entomophily	0	0	1	1	0	0	0	0	2	16100	21273	Generalist	103	0	0	0	103	100
458	Prestonia ornata (Hoehne) J.F.Morales	Liana	phalaenophily	0	0	0	0	0	0	0	0	0	6313	9894	Generalist	73	0	0	0	73	100
459	Prestonia quinquangularis (Jacq.) Spreng.	Liana	ornithophily	1	0	0	0	1	1	1	0	4	25345	31242	Generalist	408	0	0	0	408	100
460	Prosthechea fragrans (Sw.) W.E.Higgins	Herb	melittophily	0	0	0	0	0	0	0	0	0	17712	205	Current	0	338	0	0	338	0
461	Protium pilosissimum Engl.	Tree	melittophily	1	0	0	0	1	0	0	0	2	24667	22320	Generalist	185	0	0	0	185	100
462	Pseudobombax longiflorum (Mart.) A.Robyns	Tree	chiropterophily	0	0	0	0	0	0	0	0	0	1689	303	Current	0	189	0	0	189	0
463	Pseudobombax marginatum (A.St.-Hil., Juss. & Cambess.) A.Robyns	Shrub	chiropterophily	0	0	0	0	0	0	0	0	0	931	2457	Generalist	0	277	0	0	277	0
464	Psittacanthus eucalyptifolius (Kunth) G.Don	Parasite	entomophily	1	1	1	0	1	0	0	0	4	26392	30255	Generalist	0	126	0	0	126	0
465	Psychotria appendiculata Müll.Arg.	Shrub	melittophily	0	0	0	0	0	0	0	0	0	0	1284	Future	41	0	0	0	41	100
466	Psychotria carthagenensis Jacq.	Shrub	melittophily	1	1	0	0	0	0	0	0	2	11646	1576	Current	3785	0	0	0	3785	100
467	Psychotria colorata (Willd. ex Schult.) Müll.Arg.	Shrub	psychophily	1	1	0	0	1	0	0	0	3	28073	8072	Current	712	0	0	0	712	100
468	Psychotria iodotricha Müll.Arg	Shrub	entomophily	0	0	0	0	1	0	0	0	1	22133	3108	Current	434	0	0	0	434	100
469	Psychotria lupulina Benth.	Shrub	entomophily	1	0	0	0	1	1	1	0	4	22179	50218	Generalist	1053	0	0	0	1053	100
470	Psychotria prunifolia (Kunth) Steyerm.	Shrub	melittophily	0	0	0	0	1	0	0	0	1	8234	10706	Generalist	329	0	0	0	329	100
471	Pterocaulon alopecuroides (Lam.) DC.	Shrub	melittophily	0	0	0	0	0	0	0	0	0	65	59	Generalist	482	0	0	0	482	100
472	Pterolepis trichotoma (Rottb.) Cogn.	Herb	melittophily	1	1	0	0	1	1	1	0	5	20045	7976	Current	0	0	445	0	445	0
473	Qualea multiflora Mart.	Tree	melittophily	0	0	0	0	0	0	0	0	0	1716	3128	Generalist	1115	0	0	0	1115	100
474	Qualea parviflora Mart.	Tree	melittophily	1	1	0	1	0	0	0	0	3	3216	24668	Future	1601	0	0	0	1601	100
475	Remijia amazonica K.Schum.	Shrub	phalaenophily	0	0	0	0	0	0	0	0	0	19990	32045	Generalist	127	0	0	0	127	100
476	Rhynchanthera hispida Naudin	Shrub	melittophily	1	1	1	0	0	0	0	0	3	15398	3233	Current	0	0	76	0	76	0
477	Rhynchospora acanthoma A.C.Araújo & Longhi-Wagner	Herb	anemophily	0	0	0	0	0	0	0	0	0	4767	12715	Generalist	0	18	0	0	18	0
478	Rhynchospora barbata (Vahl) Kunth	Herb	anemophily	1	1	1	0	1	1	1	0	6	25315	77271	Future	490	78	468	0	1036	47.3
479	Rhynchospora candida (Nees) Boeckeler	Herb	anemophily	0	0	0	0	0	0	0	0	0	16932	32150	Generalist	28	0	0	0	28	100
480	Rhynchospora corymbosa (L.) Britton	Herb	anemophily	0	0	0	0	0	0	0	0	0	5186	6821	Generalist	1254	8	0	0	1262	99.37
481	Rhynchospora divaricata (Ham.) M.T.Strong	Herb	anemophily	1	0	0	0	1	1	1	1	5	7868	47894	Future	0	56	0	0	56	0
482	Rhynchospora eximia (Nees) Boeckeler	Herb	anemophily	1	1	0	0	0	0	1	0	3	1233	3970	Future	0	104	0	0	104	0
483	Rhynchospora filiformisVahl	Herb	anemophily	1	1	0	0	1	1	0	0	4	23873	11732	Current	0	278	0	0	278	0
484	Rhynchospora holoschoenoides (Rich.) Herter	Herb	anemophily	1	1	0	0	1	1	1	0	5	18583	10972	Current	0	1200	0	0	1200	0
485	Rhynchospora pubera (Vahl) Boeckeler	Herb	anemophily	1	0	0	0	0	0	0	0	1	25700	15800	Current	0	317	0	0	317	0
486	Rhynchospora rugosa (Vahl) Gale	Herb	anemophily	0	0	0	0	0	0	0	0	0	13779	13320	Generalist	0	1026	0	0	1026	0
487	Rhytachne gonzalezii Davidse	Herb	anemophily	0	0	1	1	1	1	1	1	6	2315	50422	Future	7	0	0	0	7	100
488	Richardia scabra L.	Herb	entomophily	1	1	0	0	0	0	0	0	2	19065	1137	Current	1111	0	0	0	1111	100
489	Riencourtia pedunculosa (Rich.) Pruski	Herb	melittophily	0	0	0	0	0	0	0	0	0	13896	27846	Generalist	66	0	0	0	66	100
490	Rolandra fruticosa (L.) Kuntze	Shrub	melittophily	1	1	1	1	0	0	0	0	4	14027	44918	Future	315	0	0	0	315	100
491	Rourea doniana Baker	Liana	melittophily	1	1	1	1	0	0	0	0	4	15728	29522	Generalist	98	0	0	0	98	100
492	Rourea ligulata Baker	Liana	entomophily	0	0	0	0	1	1	1	1	4	16182	73424	Future	42	0	0	0	42	100
493	Rudgea longiflora Benth.	Shrub	phalaenophily	0	0	0	0	0	0	0	0	0	4895	6502	Generalist	111	0	0	0	111	100
494	Sabicea grisea Cham. & Schltdl.	Liana	phalaenophily	0	0	0	0	0	0	0	0	0	581	7837	Future	209	0	0	0	209	100
495	Sacciolepis myuros (Lam.) Chase	Herb	anemophily	1	1	1	0	1	1	1	1	7	14708	49735	Future	314	0	0	0	314	100
496	Sacoglottis guianensis Benth.	Tree	melittophily	1	1	1	0	1	1	0	0	5	21570	44045	Generalist	0	0	431	0	431	0
497	Sagittaria rhombifolia Cham.	Herb	melittophily	1	1	0	0	1	1	1	0	5	17922	10141	Current	244	0	0	0	244	100
498	Sapium argutum (Müll.Arg.) Huber	Tree	melittophily	0	0	0	0	0	0	0	0	0	3940	9328	Generalist	0	209	0	0	209	0
499	Sauvagesia tenella Lam.	Herb	melittophily	1	1	1	0	1	1	1	0	6	19839	46881	Generalist	107	0	0	0	107	100
500	Scaphyglottis prolifera (R.Br.) Cogn.	Herb	melittophily	0	0	1	1	0	0	0	0	2	3420	36431	Future	0	405	0	0	405	0
501	Schizocalyx cuspidatus (A.St.-Hil.) Kainul. & B.Bremer	Tree	entomophily	0	0	0	0	0	0	0	0	0	0	28907	Future	122	0	0	0	122	100
502	Schultesia benthamiana Klotzsch ex Griseb.	Herb	melittophily	1	1	1	1	1	1	1	1	8	14233	64511	Future	0	0	54	0	54	0
503	Scleria cyperina Willd. ex Kunth	Herb	anemophily	1	1	0	0	1	0	0	0	3	23428	17983	Generalist	0	338	0	0	338	0
504	Scleria microcarpa Nees ex Kunth	Herb	anemophily	1	0	0	0	1	0	0	0	2	22170	6487	Current	0	567	0	0	567	0
505	Scleria secans (L.) Urb.	Herb	anemophily	1	0	0	0	0	0	0	0	1	20722	29233	Generalist	0	642	0	0	642	0
506	Scleria verticillata Muhl. ex Willd.	Herb	anemophily	1	1	1	1	1	1	1	0	7	22436	34795	Generalist	0	78	0	0	78	0
507	Scoparia dulcis L.	Herb	melittophily	1	1	0	0	1	1	1	0	5	25619	3945	Current	0	0	2592	0	2592	0
508	Secondatia densiflora A.DC.	Liana	phalaenophily	1	1	0	0	1	1	1	0	5	15788	25693	Generalist	393	0	0	0	393	100
509	Securidaca diversifolia (L.) S.F.Blake	Liana	melittophily	1	1	0	0	1	1	1	0	5	16616	6447	Current	1005	0	0	0	1005	100
510	Senna macranthera (DC. ex Collad.) H.S.Irwin & Barneby	Shrub	melittophily	0	0	0	0	0	0	0	0	0	13	2649	Future	0	792	886	0	1678	0
511	Senna pendula (Willd.) H.S.Irwin & Barneby	Shrub	melittophily	1	0	0	0	0	0	0	0	1	3304	44	Current	0	0	1626	0	1626	0
512	Senna quinquangulata (Rich.) H.S.Irwin & Barneby	Shrub	melittophily	1	0	0	0	0	0	0	0	1	24722	14672	Current	0	0	734	0	734	0
513	Senna silvestris (Vell.) H.S.Irwin & Barneby	Shrub	melittophily	1	1	1	0	1	1	1	0	6	26923	51449	Generalist	0	0	1690	0	1690	0
514	Serjania caracasana (Jacq.) Willd.	Liana	entomophily	0	0	0	0	0	0	0	0	0	1348	0	Current	954	0	0	0	954	100
515	Serjania lethalis A.St.-Hil.	Liana	entomophily	0	0	0	0	0	0	0	0	0	0	3052	Future	688	0	0	0	688	100
516	Sida linifolia Juss. ex Cav.	Shrub	melittophily	1	1	0	0	1	1	1	0	5	8719	3864	Current	0	1126	0	0	1126	0
517	Sida rhombifolia L.	Shrub	melittophily	1	1	0	0	0	0	0	0	2	17318	349	Current	0	2735	950	0	3685	0
518	Sida tuberculata R.E.Fr.	Shrub	melittophily	0	0	0	0	0	0	0	0	0	4239	1	Current	0	0	116	0	116	0
519	Sida urens L.	Shrub	melittophily	0	0	0	0	0	0	0	0	0	3974	2546	Current	617	0	0	0	617	100
520	Simaba guianensis Aubl.	Tree	entomophily	0	0	0	0	0	0	0	0	0	23737	31309	Generalist	200	0	0	0	200	100
521	Simarouba amara Aubl.	Tree	entomophily	1	1	0	0	1	0	0	0	3	27058	8608	Current	1489	0	0	0	1489	100
522	Smilax irrorata Mart. ex Griseb.	Liana	phalaenophily	1	1	0	0	0	0	0	0	2	23924	12480	Current	85	0	0	0	85	100
523	Sobralia liliastrum Lindl.	Herb	melittophily	1	1	1	1	0	0	0	0	4	9814	12467	Generalist	0	281	0	0	281	0
524	Solanum americanum Mill.	Herb	melittophily	1	0	0	0	0	0	0	0	1	12459	122	Current	4825	0	0	0	4825	100
525	Solanum campaniforme Roem. & Schult.	Shrub	melittophily	0	0	0	0	0	0	0	0	0	5021	0	Current	679	0	0	0	679	100
526	Solanum coriaceum Dunal	Liana	melittophily	0	0	0	0	0	0	0	0	0	13743	793	Current	213	0	0	0	213	100
527	Solanum crinitum Lam.	Shrub	melittophily	1	1	0	0	1	1	1	0	5	28176	19008	Current	1129	0	0	0	1129	100
528	Solanum incarceratum Ruiz & Pav.	Shrub	melittophily	0	0	0	0	0	0	0	0	0	247	4875	Future	186	0	0	0	186	100
529	Solanum leucocarpon Dunal	Shrub	melittophily	0	0	0	0	0	0	0	0	0	21962	17312	Generalist	1161	0	0	0	1161	100
530	Solanum paniculatum L.	Shrub	melittophily	0	0	1	1	0	0	0	0	2	796	3245	Future	1789	0	0	0	1789	100
531	Solanum rugosum Dunal	Shrub	melittophily	0	0	0	0	0	0	0	0	0	23147	11054	Current	1061	0	0	0	1061	100
532	Solanum schlechtendalianum Walp.	Shrub	melittophily	0	0	0	0	0	0	0	0	0	24838	143	Current	1531	0	0	0	1531	100
533	Solanum semotum M.Nee	Shrub	melittophily	0	0	0	0	0	0	0	0	0	18080	11	Current	86	0	0	0	86	100
534	Solanum sisymbriifolium Lam.	Shrub	melittophily	0	0	0	0	0	0	0	0	0	433	4078	Future	1505	0	0	0	1505	100
535	Solanum subinerme Jacq.	Shrub	melittophily	1	0	0	0	1	1	0	0	3	28356	43064	Generalist	1341	0	0	0	1341	100
536	Solanum tegore Aubl.	Tree	melittophily	0	0	0	0	0	0	0	0	0	20455	24034	Generalist	76	0	0	0	76	100
537	Solanum torvum Sw.	Shrub	melittophily	0	0	0	0	0	0	0	0	0	11309	326	Current	2803	0	0	0	2803	100
538	Solanum uncinellum Lindl.	Liana	melittophily	0	0	0	0	1	1	0	0	2	25437	7629	Current	917	0	0	0	917	100
539	Solanum velutinum Dunal	Shrub	melittophily	0	0	0	0	0	0	0	0	0	14374	29	Current	278	0	0	0	278	100
540	Sorghum halepense (L.) Pers.	Herb	anemophily	0	0	0	0	0	0	0	0	0	12	18956	Future	1063	0	41	0	1104	96.29
541	Souroubea guianensis Aubl.	Liana	ornithophily	1	1	0	0	0	0	0	0	2	13005	20008	Generalist	0	0	580	0	580	0
542	Spathiphyllum gardneri Schott	Herb	cantharophily	0	0	0	0	0	0	0	0	0	6359	4724	Generalist	47	0	0	0	47	100
543	Spathiphyllum humboldtii Schott	Herb	cantharophily	0	0	0	0	0	0	0	0	0	7391	140	Current	68	0	0	0	68	100
544	Spermacoce exilis (L.O.Williams) C.D.Adams	Herb	entomophily	0	0	0	0	0	0	0	0	0	15325	4483	Current	367	0	0	0	367	100
545	Spiranthera parviflora Sandwith	Shrub	phalaenophily	0	0	0	0	0	0	0	0	0	18913	8117	Current	79	0	0	0	79	100
546	Sporobolus indicus (L.) R.Br.	Herb	anemophily	0	0	0	0	0	0	0	0	0	1646	60	Current	9136	2	0	2	9140	99.96
547	Steinchisma laxum (Sw.) Zuloaga	Herb	anemophily	1	0	0	0	0	0	0	0	1	17286	3891	Current	2451	0	0	0	2451	100
548	Steirachne barbata (Trin.) Renvoize	Herb	anemophily	0	0	0	0	0	0	0	0	0	841	3902	Future	28	0	0	0	28	100
549	Stemodia verticillata (Mill.) Hassl.	Herb	melittophily	0	0	0	0	0	0	0	0	0	5694	582	Current	0	0	367	0	367	0
550	Stigmaphyllon paraense C.E.Anderson	Liana	melittophily	0	0	0	0	0	0	0	0	0	9641	6763	Generalist	0	24	0	0	24	0
551	Streptostachys asperifolia Desv.	Herb	anemophily	1	1	1	1	0	0	0	0	4	12616	4269	Current	337	0	0	0	337	100
552	Struthanthus marginatus (Desr.) G.Don	Parasite	entomophily	0	0	0	0	0	0	0	0	0	1398	0	Current	0	420	0	0	420	0
553	Struthanthus polyrhizus Mart.	Parasite	entomophily	0	0	0	0	0	0	0	0	0	0	16234	Future	0	153	0	0	153	0
554	Strychnos cogens Benth.	Shrub	ornithophily	0	0	0	0	0	0	0	0	0	16840	47534	Generalist	0	100	0	0	100	0
555	Stryphnodendron pulcherrimum (Willd.) Hochr.	Tree	melittophily	1	0	0	0	1	0	0	0	2	23703	20616	Generalist	0	0	602	0	602	0
556	Stylosanthes capitata Vogel	Shrub	melittophily	1	1	1	1	1	1	1	0	7	4501	10818	Generalist	0	0	474	0	474	0
557	Stylosanthes hispida Rich.	Shrub	melittophily	0	0	0	0	0	0	0	0	0	16025	5758	Current	0	0	64	0	64	0
558	Stylosanthes humilis Kunth	Shrub	melittophily	1	1	1	1	1	1	1	1	8	17051	52863	Future	0	0	463	0	463	0
559	Styrax griseus P.W.Fritsch	Shrub	melittophily	0	0	0	0	0	0	0	0	0	5477	15490	Generalist	26	0	0	0	26	100
560	Styrax pohlii A.DC.	Tree	melittophily	0	0	0	1	0	0	0	0	1	1881	40694	Future	120	0	0	0	120	100
561	Syagrus cocoides Mart.	Tree	entomophily	1	1	1	1	1	1	1	1	8	19814	73853	Future	69	0	0	0	69	100
562	Symphonia globulifera L.f.	Tree	melittophily	0	0	0	0	0	0	0	0	0	20313	11807	Current	2184	0	0	0	2184	100
563	Syngonanthus caulescens (Poir.) Ruhland	Herb	anemophily	1	0	0	0	1	1	0	0	3	21882	36458	Generalist	0	960	0	0	960	0
564	Syngonanthus simplex (Miq.) Ruhland	Herb	anemophily	0	0	1	1	1	0	0	0	3	17715	57879	Future	0	66	0	0	66	0
565	Tabernaemontana flavicans Will ex Roem. & Schult.	Shrub	phalaenophily	1	1	0	0	1	1	1	0	5	27777	28294	Generalist	446	0	0	0	446	100
566	Tabernaemontana heterophylla Vahl	Shrub	phalaenophily	0	0	0	0	0	0	0	0	0	25501	45730	Generalist	663	0	0	0	663	100
567	Tabernaemontana macrocalyx Müll.Arg.	Shrub	phalaenophily	1	1	1	1	0	0	0	0	4	18889	52494	Generalist	378	0	0	0	378	100
568	Tachigali vulgaris L.G.Silva & H.C.Lima	Tree	melittophily	1	1	1	1	1	1	1	0	7	20774	43996	Generalist	0	0	357	0	357	0
569	Tapirira guianensis Aubl.	Tree	melittophily	1	1	0	0	1	1	0	0	4	26212	21540	Generalist	5693	0	0	0	5693	100
570	Tarenaya spinosa (Jacq.) Raf.	Shrub	chiropterophily	1	0	0	0	0	0	0	0	1	9646	8517	Generalist	765	0	0	0	765	100
571	Thyrsodium spruceanum Benth.	Tree	melittophily	1	0	0	0	0	0	0	0	1	20016	163	Current	514	0	0	0	514	100
572	Tibouchina edmundoi Brade	Shrub	melittophily	0	0	0	0	0	0	0	0	0	6221	793	Current	0	0	13	0	13	0
573	Tilesia baccata (L.) Pruski	Shrub	melittophily	1	1	0	0	0	0	0	0	2	27304	12350	Current	1744	0	0	0	1744	100
574	Tillandsia paraensis Mez	Herb	ornithophily	1	0	0	0	1	1	0	0	3	20307	47879	Generalist	220	0	0	0	220	100
575	Tillandsia streptocarpa Baker	Herb	ornithophily	0	0	0	0	0	0	0	0	0	233	0	Current	450	0	0	0	450	100
576	Tocoyena formosa (Cham. & Schltdl.) K.Schum.	Shrub	phalaenophily	1	1	0	0	0	0	0	0	2	1458	766	Current	1625	0	0	0	1625	100
577	Tontelea laxiflora (Benth.) A.C.Sm.	Liana	entomophily	0	0	0	0	0	0	0	0	0	19882	5296	Current	159	0	0	0	159	100
578	Trachypogon spicatus (L.f.) Kuntze	Herb	anemophily	1	1	0	0	0	0	0	0	2	15422	3815	Current	1906	0	0	0	1906	100
579	Trema micrantha (L.) Blume	Tree	entomophily	1	0	0	0	0	0	0	0	1	18372	1493	Current	5914	0	0	0	5914	100
580	Trichilia micrantha Benth.	Tree	melittophily	0	0	0	0	1	0	0	0	1	25483	32821	Generalist	0	0	462	0	462	0
581	Trichocentrum sprucei (Lindl.) M.W.Chase & N.H.Willians	Herb	melittophily	0	0	0	0	0	0	0	0	0	3634	8895	Generalist	0	17	0	0	17	0
582	Trigonia nivea Cambess.	Shrub	melittophily	1	0	0	0	0	0	0	0	1	1041	2053	Generalist	1153	0	0	0	1153	100
583	Turbina cordata (Choisy) D.F.Austin & Staples	Liana	melittophily	0	0	0	0	0	0	0	0	0	2	0	rare	199	0	0	0	199	100
584	Turnera glaziovii Urb.	Shrub	melittophily	0	0	0	0	1	1	0	0	2	9028	51511	Future	44	0	0	0	44	100
585	Uncaria guianensis (Aubl.) J.F.Gmel.	Liana	phalaenophily	1	0	0	0	1	1	1	1	5	24762	83584	Future	832	0	0	0	832	100
586	Unxia camphorata L.f.	Shrub	melittophily	1	1	1	1	0	0	0	0	4	20204	26170	Generalist	257	0	0	0	257	100
587	Urena lobata L.	Shrub	melittophily	0	0	0	0	0	0	0	0	0	25623	262	Current	0	0	907	0	907	0
588	Urera caracasana (Jacq.) Griseb.	Shrub	anemophily	0	0	0	0	0	0	0	0	0	14198	651	Current	1563	0	0	0	1563	100
589	Utricularia amethystina Salzm. exA.St.-Hil. & Girard	Herb	melittophily	0	0	0	0	0	0	0	0	0	21013	29455	Generalist	290	111	0	0	401	72.32
590	Utricularia breviscapa C.Wright ex Griseb.	Herb	melittophily	1	1	1	1	1	1	1	1	8	15597	87769	Future	0	62	0	0	62	0
591	Utricularia calycifida Benj.	Herb	melittophily	0	0	0	0	0	0	0	0	0	9217	7540	Generalist	0	39	0	0	39	0
592	Utricularia costata P.Taylor	Herb	melittophily	0	0	0	0	0	0	0	0	0	2382	5623	Generalist	0	7	0	0	7	0
593	Utricularia gibba L.	Herb	melittophily	1	1	0	0	0	0	0	0	2	10268	22542	Generalist	0	831	0	0	831	0
594	Utricularia neottioides A.St.-Hil. & Girard	Herb	melittophily	1	1	1	1	0	0	0	0	4	3605	21568	Future	0	268	0	0	268	0
595	Utricularia nigrescens Sylvén	Herb	melittophily	0	0	0	0	0	0	0	0	0	2954	53	Current	0	34	0	0	34	0
596	Utricularia pusilla Vahl	Herb	melittophily	1	1	0	0	0	0	0	0	2	25641	8246	Current	0	256	0	0	256	0
597	Utricularia subulata L.	Herb	melittophily	1	1	0	0	1	1	0	0	4	23564	22342	Generalist	0	546	0	0	546	0
598	Utricularia trichophylla Spruce ex Oliv.	Herb	melittophily	1	0	0	0	0	0	0	0	1	10909	9	Current	0	93	0	0	93	0
599	Vismia cayennensis (Jacq.) Pers.	Tree	melittophily	1	1	0	0	1	0	0	0	3	24351	40338	Generalist	0	0	679	0	679	0
600	Vismia gracilis Hieron.	Tree	melittophily	1	0	0	0	0	0	0	0	1	22993	11751	Current	0	0	395	0	395	0
601	Vitex trifolia Vahl	Tree	melittophily	0	0	1	1	1	1	1	1	6	4625	63129	Future	21	0	0	0	21	100
602	Vochysia haenkeana Mart.	Tree	melittophily	1	0	0	0	0	0	0	0	1	7671	5318	Generalist	329	0	0	0	329	100
603	Waltheria indica L.	Shrub	melittophily	1	1	1	0	0	0	0	0	3	10644	1955	Current	0	0	3766	0	3766	0
604	Wolffia brasiliensis Wedd.	Herb	cantharophily	0	0	0	0	0	0	0	0	0	0	10721	Future	161	0	0	0	161	100
605	Xylopia aromatica (Lam.) Mart.	Tree	cantharophily	1	1	0	0	1	1	0	0	4	25645	37618	Generalist	2169	0	0	0	2169	100
606	Xyris brachysepala Kral	Herb	melittophily	0	0	0	0	0	0	0	0	0	1595	18483	Future	15	0	0	0	15	100
607	Xyris lacerata Pohl ex Griseb. – Falcão 453	Herb	melittophily	1	1	1	1	0	0	0	0	4	14318	50775	Future	106	0	0	0	106	100
608	Zornia latifolia Sm.	Shrub	melittophily	1	1	0	0	1	1	1	0	5	25085	17207	Generalist	0	0	954	0	954	0

## Sheet: METADATA
ID	identifier
Species	scientific name
Pollination syndrome	pollination syndrome
2050 - 4.5 - Maxent	Future scenario year - RCP - algorithm
2070 - 4.5 - Maxent	Future scenario year - RCP - algorithm
2050 - 8.5 - Maxent	Future scenario year - RCP - algorithm
2070 - 8.5 - Maxent	Future scenario year - RCP - algorithm
2050 - 4.5 - GLM	Future scenario year - RCP - algorithm
2070 - 4.5 - GLM	Future scenario year - RCP - algorithm
2050 - 8.5 - GLM	Future scenario year - RCP - algorithm
2070 - 8.5 - GLM	Future scenario year - RCP - algorithm
models predicting presence	total number of models predicting species presence in the future
y axis on graphic (figure 6)	classification analisis considering current projection of occurrence
x axis on graphic (figure 6)	classification analisis considering forecasted scenarios (future) of occurrence
Classes_CLAM	CLAM analysis - generalist: both scenarios; current: preferably current; future: preferably future
Forest_LAND USE	number of occurrence points of forest cover
Human.modified_LAND USE	number of occurrence points of human modified cover
Open.vegetation_LAND USE	number of occurrence points of open vegetation cover
Others__LAND USE	number of occurrence points of other land cover
total_OCC POINT	total of occurrence points analyzed
% OCC POINT on forest _LAND USE	percentage of occurrence point of forest cover
