# Supplementary material for: Flora of Ferruginous Outcrops Under Climate Change: A Study in the Cangas of Carajás (Eastern Amazon)
Source: Front Plant Sci. 2021 Sep 7;12:699034. doi: 10.3389/fpls.2021.699034 (PMC8454948; doi:10.3389/fpls.2021.699034)
Supplement: Supplementary file 4 [file Table_4.XLSX]

## Sheet: BASEDADOS
MapID	Municipality
1	Altamira
2	São Félix do Xingu
3	Senador José Porfírio
4	Ourilândia do Norte
5	Tucumã
6	Cumaru do Norte
7	Anapu
8	Santana do Araguaia
9	Bannach
10	Parauapebas
11	Água Azul do Norte
12	Santa Maria das Barreiras
13	Novo Repartimento
14	Redenção
15	Pau d'Arco
16	Canaã dos Carajás
17	Marabá
18	Rio Maria
19	Itupiranga
20	Xinguara
21	Curionópolis
22	Floresta do Araguaia
23	Sapucaia
24	Conceição do Araguaia
25	Araguacema
26	Dois Irmaos do Tocantins
27	Eldorado dos Carajás
28	Nova Ipixuna
29	Jacundá
30	Couto de Magalhães
31	Pau d'Arco
32	Juarina
33	Piçarra
34	Araguaína
35	Goianorte
36	Arapoema
37	Santa Fé do Araguaia
38	Bernardo Sayão
39	São Geraldo do Araguaia
40	Pequizeiro
41	São João do Araguaia
42	Rondon do Pará
43	Muricilândia
44	Bom Jesus do Tocantins
